# Supplementary material for: Urea–adipic acid (2/1)
Source: Acta Crystallogr Sect E Struct Rep Online. 2011 May 7;67(Pt 6):o1317. doi: 10.1107/S1600536811015273 (PMC3120491; doi:10.1107/S1600536811015273)
Supplement: Supplementary file 2 [file e-67-o1317-Isup2.hkl]

# 
# h,k,l, Fc-squared, Fo-squared, sigma(Fo-squared) and status flag 
# 
data_I
_shelx_title ' TREF in P-1' 
_shelx_refln_list_code          4 
_shelx_F_calc_maximum      105.73 
_exptl_crystal_F_000       284.00 
_reflns_d_resolution_high  0.7704 
 
loop_ 
 _symmetry_equiv_pos_as_xyz 
 'x, y, z' 
 '-x, -y, -z' 
 
_cell_length_a     7.2484 
_cell_length_b     7.6965 
_cell_length_c    11.9640 
_cell_angle_alpha 101.811 
_cell_angle_beta   92.546 
_cell_angle_gamma  91.917 
 
_shelx_F_squared_multiplier     1.000 
 
loop_ 
 _refln_index_h 
 _refln_index_k 
 _refln_index_l 
 _refln_F_squared_calc 
 _refln_F_squared_meas 
 _refln_F_squared_sigma 
 _refln_observed_status 
   2   0   0       19.26       14.31      1.40 o 
   3   0   0      653.66      666.51     24.82 o 
   4   0   0       34.17       29.09      3.16 o 
   5   0   0      315.26      306.78     15.52 o 
   6   0   0        9.08        9.52      1.98 o 
   7   0   0       21.11       23.81      2.36 o 
   8   0   0       13.04        1.29      1.99 o 
   9   0   0        0.58       -0.17      2.72 o 
  -9   1   0        0.02       -0.58      8.61 o 
  -8   1   0        0.32       -0.02      1.74 o 
  -7   1   0       28.17       26.87      2.86 o 
  -6   1   0       97.08       97.37      2.76 o 
  -5   1   0       27.78       25.20      3.65 o 
  -4   1   0      325.11      327.85      6.70 o 
  -3   1   0       43.88       64.48      3.00 o 
  -2   1   0     4687.16     4938.23     54.43 o 
   1   1   0       46.42       36.08      0.74 o 
   2   1   0      159.67      126.03      2.13 o 
   3   1   0       47.02       47.70      1.41 o 
   4   1   0      106.95      104.77      2.07 o 
   5   1   0        0.39        0.54      1.40 o 
   6   1   0       10.84       14.89      1.90 o 
   7   1   0        6.32        5.44      2.14 o 
   8   1   0       13.02        0.66      2.30 o 
   9   1   0        0.45       -0.29      2.15 o 
  -9   2   0       22.03       -0.02      4.28 o 
  -8   2   0        0.13        1.05      2.18 o 
  -7   2   0        1.80        1.71      1.96 o 
  -6   2   0        4.38        3.00      5.59 o 
  -5   2   0       15.59       15.63      3.70 o 
  -4   2   0     1585.88     1592.20     21.01 o 
  -3   2   0      116.44      118.00      5.30 o 
  -2   2   0      238.14      214.52      3.78 o 
  -1   2   0       27.08       27.76      0.92 o 
   0   2   0     1107.75     1065.32      5.86 o 
   1   2   0     5424.64     5721.69     41.50 o 
   2   2   0       71.53       60.65      7.94 o 
   3   2   0        0.08        0.28      1.07 o 
   4   2   0       92.64       89.97      2.33 o 
   5   2   0      162.95      163.40      3.43 o 
   6   2   0       21.23       24.00      2.16 o 
   7   2   0        0.87        1.05      2.23 o 
   8   2   0        6.22        2.59      3.43 o 
   9   2   0        3.25        4.97      3.28 o 
  -9   3   0        1.51       -0.08      3.58 o 
  -8   3   0        4.94        4.26      5.22 o 
  -7   3   0        0.56        0.67      0.95 o 
  -6   3   0       31.55       42.57      5.11 o 
  -5   3   0      321.11      334.93      8.17 o 
  -4   3   0       73.67       73.15      4.07 o 
  -3   3   0       39.77       33.00      2.90 o 
  -2   3   0       70.03       76.25      2.00 o 
  -1   3   0       42.71       42.58      1.12 o 
   0   3   0       20.93       24.13      0.82 o 
   1   3   0      112.27       95.37      1.79 o 
   2   3   0       33.03       26.16      1.13 o 
   3   3   0       30.32       24.26      2.03 o 
   4   3   0       20.46       21.73      2.09 o 
   5   3   0       57.20       55.89      2.96 o 
   6   3   0        0.15        0.00      1.38 o 
   7   3   0       40.42       47.79      3.81 o 
   8   3   0       38.29       32.41     21.33 o 
  -8   4   0       61.32       92.91      6.84 o 
  -7   4   0        0.48        0.06      1.04 o 
  -6   4   0       12.97       14.83      1.73 o 
  -5   4   0      178.50      187.72      3.36 o 
  -4   4   0       30.10       32.58      2.13 o 
  -3   4   0      187.48      182.45      2.95 o 
  -2   4   0        3.85        3.69      1.38 o 
  -1   4   0        1.24        1.88      0.71 o 
   0   4   0        7.06        8.84      0.84 o 
   1   4   0      582.89      558.35      4.02 o 
   2   4   0      189.41      180.88      2.43 o 
   3   4   0        2.13        2.43      1.52 o 
   4   4   0        7.58       10.01      1.92 o 
   5   4   0      116.81      115.64      3.55 o 
   6   4   0      197.74      225.96      4.54 o 
   7   4   0        0.33       -0.87      2.50 o 
   8   4   0        2.85        3.58      4.98 o 
  -8   5   0        3.63        2.47      3.81 o 
  -7   5   0        2.89        4.51      4.72 o 
  -6   5   0        2.60        2.03      1.47 o 
  -5   5   0       61.35       60.00      2.74 o 
  -4   5   0       45.60       47.61      2.21 o 
  -3   5   0        0.59        1.56      1.06 o 
  -2   5   0       97.63       98.77      2.49 o 
  -1   5   0      491.52      472.82      4.47 o 
   0   5   0       88.43       92.63      2.09 o 
   1   5   0        1.13        1.67      0.78 o 
   2   5   0        1.12        1.34      0.97 o 
   3   5   0      266.53      288.81      3.74 o 
   4   5   0      291.36      284.75      4.47 o 
   5   5   0       14.65       14.90      2.13 o 
   6   5   0       21.33       19.40      3.09 o 
   7   5   0        9.67       12.08      2.73 o 
  -7   6   0       12.62       10.26      9.60 o 
  -6   6   0        0.01        0.54      2.45 o 
  -5   6   0        1.23        2.25      1.75 o 
  -4   6   0      111.83      117.48      3.39 o 
  -3   6   0      170.68      176.14      3.30 o 
  -2   6   0       54.62       57.77      3.38 o 
  -1   6   0       19.79       22.18      2.15 o 
   0   6   0        1.13        0.10      0.76 o 
   1   6   0       28.98       35.20      2.09 o 
   2   6   0      477.29      489.72      4.54 o 
   3   6   0      111.37      109.14      2.44 o 
   4   6   0        5.20        3.13      1.64 o 
   5   6   0        0.32        1.19      1.70 o 
   6   6   0        0.00        1.71      2.10 o 
   7   6   0       12.84       12.69      3.89 o 
  -6   7   0        9.79       13.82     13.33 o 
  -5   7   0        0.14       -1.18      1.58 o 
  -4   7   0       33.12       36.85      2.92 o 
  -3   7   0       20.39       19.84      2.12 o 
  -2   7   0       40.97       45.59      3.05 o 
  -1   7   0       33.41       35.90      2.18 o 
   0   7   0      343.16      364.07      5.09 o 
   1   7   0        2.69        2.11      1.28 o 
   2   7   0        1.80        0.95      1.18 o 
   3   7   0        9.02       11.99      2.28 o 
   4   7   0        2.90        2.35      2.24 o 
   5   7   0       12.49       13.21      2.26 o 
   6   7   0        0.23        3.58      2.71 o 
  -5   8   0        0.95        0.10      2.18 o 
  -4   8   0        0.88        3.19      2.05 o 
  -3   8   0       10.90        5.67      2.84 o 
  -2   8   0      159.42      185.27      4.41 o 
  -1   8   0       24.67       22.53      8.99 o 
   0   8   0       20.58       17.32      1.96 o 
   1   8   0       14.50       10.91      3.09 o 
   2   8   0       10.75       10.64      2.36 o 
   3   8   0        8.71        9.37      1.59 o 
   4   8   0        0.61        0.02      3.36 o 
   5   8   0        0.65       -0.07      4.11 o 
  -4   9   0        0.87        1.02      2.05 o 
  -3   9   0        0.02        0.09      1.64 o 
  -2   9   0       24.50        6.03      6.02 o 
  -1   9   0        4.01        0.05      1.95 o 
   0   9   0        2.44        0.38      2.44 o 
   1   9   0        9.72       12.22      5.49 o 
   2   9   0       15.11       16.79      9.53 o 
   3   9   0        0.84       -0.05      3.72 o 
  -3  -9   1        0.04        0.00      4.89 o 
  -2  -9   1        5.14        7.62      5.56 o 
  -1  -9   1        7.26        2.52      4.15 o 
   0  -9   1        4.06       -0.41      5.44 o 
   1  -9   1        0.27        0.24      3.17 o 
   2  -9   1        0.08        0.63      1.71 o 
   3  -9   1       27.45       22.82      8.90 o 
   4  -9   1       39.17       27.99     10.97 o 
  -5  -8   1        0.61        4.91      9.17 o 
  -4  -8   1        0.54        2.68      8.01 o 
  -3  -8   1       11.59       14.39      5.66 o 
  -2  -8   1        6.82        5.19      2.03 o 
  -1  -8   1        1.00        0.97      1.67 o 
   0  -8   1        0.13        0.07      1.41 o 
   1  -8   1        2.71        3.07      1.48 o 
   2  -8   1       18.66       18.19      5.87 o 
   3  -8   1       17.58       13.49      4.63 o 
   4  -8   1        4.45        2.97      2.04 o 
   5  -8   1        0.68        0.98      2.08 o 
  -6  -7   1        2.02        3.29      2.33 o 
  -5  -7   1       13.85       20.18      3.00 o 
  -4  -7   1        2.29        4.78      2.11 o 
  -3  -7   1        6.18        4.42      1.57 o 
  -2  -7   1        2.97        3.96      1.42 o 
  -1  -7   1      176.64      182.67      3.03 o 
   0  -7   1       78.24       85.36      2.32 o 
   1  -7   1       82.04       90.09      2.66 o 
   2  -7   1        1.48        0.75      1.27 o 
   3  -7   1       12.28       14.37      2.29 o 
   4  -7   1      104.34      119.35      3.27 o 
   5  -7   1        7.22        9.78      2.29 o 
   6  -7   1        0.60       -0.45      2.47 o 
  -7  -6   1        0.45        0.25      2.90 o 
  -6  -6   1        6.10        8.67      2.62 o 
  -5  -6   1       13.74       19.03      2.41 o 
  -4  -6   1        9.22       10.22      1.76 o 
  -3  -6   1        3.42        3.19      1.01 o 
  -2  -6   1      111.43      108.50      2.17 o 
  -1  -6   1      107.03      116.66      3.79 o 
   0  -6   1       18.71       21.13      1.80 o 
   1  -6   1        5.69        6.08      1.49 o 
   2  -6   1        4.02        4.50      1.33 o 
   3  -6   1        2.34        3.75      1.47 o 
   4  -6   1      124.60      133.00      3.93 o 
   5  -6   1        0.99        1.94      1.54 o 
   6  -6   1       10.91        8.30      3.32 o 
   7  -6   1        7.74        5.73      8.04 o 
  -7  -5   1        2.98        6.20      4.78 o 
  -6  -5   1        3.55        1.63      2.22 o 
  -5  -5   1       18.29       15.84      2.54 o 
  -4  -5   1      180.86      197.89      4.49 o 
  -3  -5   1       26.40       23.63      1.25 o 
  -2  -5   1       29.54       27.23      1.88 o 
  -1  -5   1        9.17        9.63      1.12 o 
   0  -5   1      309.79      311.05      2.96 o 
   1  -5   1        4.44        6.24      1.10 o 
   2  -5   1        0.23        0.70      0.88 o 
   3  -5   1       30.36       32.30      1.79 o 
   4  -5   1      116.65      124.07      3.19 o 
   5  -5   1       95.76      104.46      2.89 o 
   6  -5   1        0.03        0.34      1.50 o 
   7  -5   1        0.09       -0.52      2.70 o 
   8  -5   1        3.61        5.26      4.64 o 
  -8  -4   1        2.83        4.72      3.79 o 
  -7  -4   1        1.16        2.00      2.88 o 
  -6  -4   1        5.44        4.09      2.38 o 
  -5  -4   1       19.56       24.59      2.42 o 
  -4  -4   1        8.03        9.74      1.68 o 
  -3  -4   1        4.30        2.43      1.19 o 
  -2  -4   1      102.93      107.58      1.54 o 
  -1  -4   1        1.67        1.60      0.55 o 
   0  -4   1       65.68       73.68      1.31 o 
   1  -4   1       49.63       44.86      1.91 o 
   2  -4   1        1.31        1.14      1.02 o 
   3  -4   1        4.50        3.19      1.00 o 
   4  -4   1        0.64        1.04      1.07 o 
   5  -4   1       24.41       25.63      1.71 o 
   6  -4   1       25.71       22.09      7.16 o 
   7  -4   1       11.11        9.51      7.81 o 
   8  -4   1        0.12        2.27      5.08 o 
  -8  -3   1       11.86        4.84      3.83 o 
  -7  -3   1       24.91       24.61      3.80 o 
  -6  -3   1        0.69        0.19      1.38 o 
  -5  -3   1       20.68       21.35      1.83 o 
  -4  -3   1      429.87      444.65      4.48 o 
  -3  -3   1      448.71      433.77      5.24 o 
  -2  -3   1      139.69      161.41      1.92 o 
  -1  -3   1      501.84      472.49      3.89 o 
   0  -3   1       12.66       13.64      0.64 o 
   1  -3   1     1018.38     1067.07     12.29 o 
   2  -3   1      143.80      142.23      5.85 o 
   3  -3   1      111.43      108.08      5.27 o 
   4  -3   1      115.37      115.43      6.65 o 
   5  -3   1      200.45      205.18      6.66 o 
   6  -3   1      134.79      148.52      6.74 o 
   7  -3   1        4.10        8.51      4.60 o 
   8  -3   1        8.69        0.63      7.23 o 
   9  -3   1        0.27        0.27      5.06 o 
  -9  -2   1       29.05       20.42     14.82 o 
  -8  -2   1       18.86        2.42      3.96 o 
  -7  -2   1        0.10        0.15      1.85 o 
  -6  -2   1       10.82       13.22      2.82 o 
  -5  -2   1       80.82       75.38      2.46 o 
  -4  -2   1      173.49      174.66      2.79 o 
  -3  -2   1       74.01       66.17      1.47 o 
  -2  -2   1      174.65      155.03      3.17 o 
  -1  -2   1     3916.36     3963.00     48.47 o 
   0  -2   1       26.11       26.26      0.90 o 
   1  -2   1      340.63      314.38      3.51 o 
   2  -2   1      115.55      113.03      4.40 o 
   3  -2   1      584.60      575.15     10.28 o 
   4  -2   1      398.77      393.28      7.81 o 
   5  -2   1        0.25       -0.82      2.64 o 
   6  -2   1       55.91       66.84      5.23 o 
   7  -2   1       29.93       33.83      8.40 o 
   8  -2   1        0.19        0.08      1.67 o 
   9  -2   1        2.01        1.23      6.12 o 
  -9  -1   1        0.65       -0.31      2.06 o 
  -8  -1   1        0.24        0.40      1.81 o 
  -7  -1   1       40.14       46.84      3.60 o 
  -6  -1   1        0.00        2.45      3.11 o 
  -5  -1   1      148.69      151.96      4.82 o 
  -4  -1   1      567.69      572.24      9.50 o 
  -3  -1   1     1159.82     1151.76     20.48 o 
  -2  -1   1       13.29       11.19      0.75 o 
  -1  -1   1      729.20      669.58      3.62 o 
   1  -1   1     2240.55     2291.60     16.67 o 
   2  -1   1    11178.74    14572.32    286.14 o 
   3  -1   1      391.71      398.59     10.79 o 
   4  -1   1       42.66       44.60      2.84 o 
   5  -1   1       40.29       49.60      2.97 o 
   6  -1   1       27.70       30.16      7.33 o 
   7  -1   1        4.78        7.00      2.04 o 
   8  -1   1        4.15        0.34      1.82 o 
   9  -1   1        1.03       -0.27      5.18 o 
  -9   0   1        0.58       -0.07      6.60 o 
  -8   0   1       29.72       30.04     17.28 o 
  -7   0   1       17.99       21.18      2.11 o 
  -6   0   1       31.67       35.94      1.96 o 
  -5   0   1        3.49        3.03      1.82 o 
  -4   0   1        0.87        1.13      0.88 o 
  -3   0   1      614.19      571.06      5.75 o 
  -2   0   1      495.15      440.45      5.62 o 
  -1   0   1       14.41        9.68      5.62 o 
   1   0   1       34.38       31.01      0.90 o 
   2   0   1      702.66      598.19     25.90 o 
   3   0   1     1330.02     1334.71     50.00 o 
   4   0   1       17.42       19.80      2.00 o 
   5   0   1        0.05       -1.15      1.85 o 
   6   0   1        8.11        6.76      2.05 o 
   7   0   1       53.02       60.25      2.79 o 
   8   0   1        0.04       -0.58      2.08 o 
   9   0   1        3.37        0.64      2.29 o 
  -9   1   1        0.10        0.87      5.25 o 
  -8   1   1        2.87       -0.10      1.05 o 
  -7   1   1       10.01        7.99      2.16 o 
  -6   1   1       30.86       33.48      2.26 o 
  -5   1   1       55.94       56.69      1.58 o 
  -4   1   1       93.27       81.55      3.03 o 
  -3   1   1       85.30       85.08      3.33 o 
  -1   1   1     1449.42     1448.34     15.06 o 
   0   1   1       19.65       17.19      0.89 o 
   1   1   1      251.12      191.06      6.98 o 
   2   1   1      930.33      879.22     13.02 o 
   3   1   1      631.63      603.38     10.83 o 
   4   1   1       21.28       14.97      5.93 o 
   5   1   1       84.92       84.69      2.67 o 
   6   1   1        0.47        1.58      1.61 o 
   7   1   1        1.53        0.17      2.22 o 
   8   1   1        2.77        2.74      4.06 o 
   9   1   1        0.45        0.62      3.52 o 
  -9   2   1        8.56        9.54      4.66 o 
  -8   2   1       20.04       14.25      9.41 o 
  -7   2   1       21.97       24.66      6.05 o 
  -6   2   1      168.20      168.80      4.39 o 
  -5   2   1        8.42        0.78      4.04 o 
  -4   2   1       74.86       79.05      4.10 o 
  -3   2   1      281.59      258.01      2.62 o 
  -2   2   1      467.53      451.43      3.91 o 
  -1   2   1      217.53      218.87      2.64 o 
   0   2   1      126.01      102.36      1.61 o 
   1   2   1      145.25      132.05      2.16 o 
   2   2   1      216.89      197.64      2.74 o 
   3   2   1       95.88       86.91      2.35 o 
   4   2   1      257.53      253.28      4.02 o 
   5   2   1        0.92        0.31      1.50 o 
   6   2   1        8.10        8.85      2.03 o 
   7   2   1       15.02       16.42      2.96 o 
   8   2   1       13.86       13.05      5.10 o 
   9   2   1        2.39        2.88      3.21 o 
  -9   3   1        0.01        2.11      4.06 o 
  -8   3   1        0.18       -0.11      2.63 o 
  -7   3   1        9.86        4.64      4.95 o 
  -6   3   1      210.67      206.45      3.23 o 
  -5   3   1        4.06        5.40      0.82 o 
  -4   3   1       12.96       16.65      1.11 o 
  -3   3   1      128.86      119.28      2.12 o 
  -2   3   1      118.53      111.81      3.40 o 
  -1   3   1      908.46      949.45     19.06 o 
   0   3   1       61.19       61.74      1.19 o 
   1   3   1     1259.88     1213.72     27.44 o 
   2   3   1      547.85      522.95      9.87 o 
   3   3   1      155.50      146.12      2.67 o 
   4   3   1       40.32       43.51      2.29 o 
   5   3   1       23.39       28.13      2.41 o 
   6   3   1        3.14        4.37      2.16 o 
   7   3   1        0.05       -0.41      2.45 o 
   8   3   1       11.03        3.78      4.67 o 
  -8   4   1        0.16        1.47      4.15 o 
  -7   4   1       15.08        5.93      8.03 o 
  -6   4   1       17.37       21.32      4.13 o 
  -5   4   1      349.71      368.07      5.02 o 
  -4   4   1        6.64        6.14      0.90 o 
  -3   4   1        1.86        1.14      1.24 o 
  -2   4   1        2.40        2.54      1.03 o 
  -1   4   1      212.42      215.23      4.75 o 
   0   4   1      364.08      355.14      3.31 o 
   1   4   1      221.61      208.15      4.41 o 
   2   4   1       47.68       49.36      1.60 o 
   3   4   1      108.54      107.28      2.84 o 
   4   4   1        1.77        1.68      1.45 o 
   5   4   1        1.60        0.91      1.57 o 
   6   4   1       85.48       92.23      3.64 o 
   7   4   1        7.90        7.19      3.98 o 
   8   4   1        0.02        1.58      2.74 o 
  -8   5   1        0.02       -0.90      4.11 o 
  -7   5   1        3.43        2.19      3.74 o 
  -6   5   1       14.15       13.17      4.07 o 
  -5   5   1      112.78      122.21      5.22 o 
  -4   5   1        0.08       -0.03      1.00 o 
  -3   5   1      121.56      127.49      5.75 o 
  -2   5   1       66.30       62.62      1.76 o 
  -1   5   1       37.92       44.33      1.77 o 
   0   5   1       50.97       52.72      2.18 o 
   1   5   1      109.12      106.45      2.49 o 
   2   5   1       68.37       62.63      2.13 o 
   3   5   1       56.48       59.68      2.39 o 
   4   5   1      255.18      262.98      7.50 o 
   5   5   1       31.14       38.80      3.27 o 
   6   5   1       44.76       57.67      3.18 o 
   7   5   1       10.45        8.20      3.13 o 
  -7   6   1        1.17        3.09      4.13 o 
  -6   6   1        4.28        3.67      3.63 o 
  -5   6   1        6.34        4.94      2.98 o 
  -4   6   1      114.06      122.19      3.71 o 
  -3   6   1        0.68        1.56      1.88 o 
  -2   6   1       33.74       34.34      1.99 o 
  -1   6   1       10.29       15.45      1.50 o 
   0   6   1      232.04      236.23      8.72 o 
   1   6   1       23.35       23.72      4.78 o 
   2   6   1      347.56      336.24      4.32 o 
   3   6   1        0.00       -0.30      1.30 o 
   4   6   1        4.96        3.10      2.00 o 
   5   6   1        0.55        0.55      1.98 o 
   6   6   1        1.68        3.21      2.48 o 
   7   6   1        3.75       10.74      8.90 o 
  -6   7   1        3.92        6.48      6.52 o 
  -5   7   1       27.30       28.67      7.68 o 
  -4   7   1        1.46        2.14      2.09 o 
  -3   7   1        0.49       -0.13      1.86 o 
  -2   7   1        7.59        7.73      2.55 o 
  -1   7   1       11.43        8.82      2.01 o 
   0   7   1       82.24       92.95      2.67 o 
   1   7   1        7.22        5.97      2.11 o 
   2   7   1       12.49       10.12      2.34 o 
   3   7   1       50.73       57.67      2.88 o 
   4   7   1        7.12        6.71      2.35 o 
   5   7   1        7.07        9.03      2.49 o 
   6   7   1        0.98        1.37      3.06 o 
  -5   8   1        2.18        1.47      3.28 o 
  -4   8   1       29.53       27.88      7.40 o 
  -3   8   1        0.59        1.88      2.10 o 
  -2   8   1        5.95        2.38      2.64 o 
  -1   8   1        5.44        0.88      1.50 o 
   0   8   1       15.15       16.43      2.38 o 
   1   8   1       68.32       73.27      3.74 o 
   2   8   1        0.65        0.02      1.48 o 
   3   8   1       11.22       10.14      3.16 o 
   4   8   1       13.07       16.82      3.46 o 
  -3   9   1        0.43        0.84      2.61 o 
  -2   9   1        0.00        0.00      1.96 o 
  -1   9   1        4.98       -0.10      1.92 o 
   0   9   1        1.18        0.63      1.79 o 
   1   9   1        0.05       -1.69      6.97 o 
   2   9   1        0.04       -0.85      4.47 o 
  -3  -9   2        0.26       -0.80      3.08 o 
  -2  -9   2        0.06        0.14      3.06 o 
  -1  -9   2       23.95       13.62     16.51 o 
   0  -9   2        0.95        0.24      5.37 o 
   1  -9   2        2.89       -0.22      3.10 o 
   2  -9   2        6.55        0.70      3.39 o 
   3  -9   2        6.28        1.72      1.90 o 
   4  -9   2        9.25        5.44      3.46 o 
  -5  -8   2        1.08        1.55      4.93 o 
  -4  -8   2       19.86       22.45      6.19 o 
  -3  -8   2       25.86        4.55      8.00 o 
  -2  -8   2       12.05        5.10      6.88 o 
  -1  -8   2        1.83        0.79      2.81 o 
   0  -8   2        3.05        3.27      1.01 o 
   1  -8   2       43.45       49.99      2.33 o 
   2  -8   2       68.39       75.69      2.46 o 
   3  -8   2      111.94      127.44      3.76 o 
   4  -8   2       10.29        8.45      3.78 o 
   5  -8   2       13.43       16.11      2.40 o 
  -6  -7   2        7.96        7.67      8.85 o 
  -5  -7   2        0.37        0.34      1.86 o 
  -4  -7   2       88.40       98.98     15.23 o 
  -3  -7   2        0.34        0.27      0.79 o 
  -2  -7   2        3.68        2.71      0.85 o 
  -1  -7   2       14.81       13.37      1.16 o 
   0  -7   2      147.46      150.20      4.87 o 
   1  -7   2       78.31       90.45      2.41 o 
   2  -7   2        4.85        5.05      1.54 o 
   3  -7   2       17.90       17.09      1.77 o 
   4  -7   2       15.67       13.26      2.67 o 
   5  -7   2        8.13        6.56      2.94 o 
   6  -7   2        0.06       -1.21      2.11 o 
  -7  -6   2       12.71       17.20      3.64 o 
  -6  -6   2       31.93       39.40      4.37 o 
  -5  -6   2        0.89        2.91      1.58 o 
  -4  -6   2       21.49       24.42      1.93 o 
  -3  -6   2       46.08       47.90      1.42 o 
  -2  -6   2      195.60      212.57      2.07 o 
  -1  -6   2      178.28      185.04      4.11 o 
   0  -6   2       23.67       29.27      1.59 o 
   1  -6   2       13.21       11.72      1.45 o 
   2  -6   2      107.44      118.30      2.46 o 
   3  -6   2       12.40       12.54      2.00 o 
   4  -6   2        8.36        6.86      1.80 o 
   5  -6   2        7.19       11.46      2.47 o 
   6  -6   2       17.87       14.31      5.74 o 
   7  -6   2       32.62       50.25      5.43 o 
  -7  -5   2        0.13       -0.46      3.54 o 
  -6  -5   2       38.45       38.10      3.17 o 
  -5  -5   2       12.69       11.88      1.88 o 
  -4  -5   2       18.94       19.36      1.37 o 
  -3  -5   2      324.79      349.62      3.28 o 
  -2  -5   2        0.18        0.04      0.57 o 
  -1  -5   2       33.33       36.79      2.28 o 
   0  -5   2        5.57        3.93      0.99 o 
   1  -5   2       19.34       19.82      1.49 o 
   2  -5   2       47.51       48.82      1.92 o 
   3  -5   2        1.26        0.40      1.23 o 
   4  -5   2       69.75       77.51      2.55 o 
   5  -5   2        9.29        6.50      3.23 o 
   6  -5   2        0.37       -0.27      1.13 o 
   7  -5   2        4.80        5.42      2.00 o 
   8  -5   2        0.39        0.27      3.03 o 
  -8  -4   2        4.04        0.68      2.95 o 
  -7  -4   2        0.93       -0.18      1.87 o 
  -6  -4   2       35.88       37.26      5.69 o 
  -5  -4   2      172.20      174.27      3.06 o 
  -4  -4   2        4.79        6.65      1.51 o 
  -3  -4   2       25.91       25.06      1.25 o 
  -2  -4   2     2309.02     2333.99     13.13 o 
  -1  -4   2      191.45      192.37      3.51 o 
   0  -4   2      255.27      244.64      2.08 o 
   1  -4   2      524.93      540.13      4.69 o 
   2  -4   2        0.20       -0.53      0.82 o 
   3  -4   2      436.52      435.16      5.12 o 
   4  -4   2        0.06        2.52      4.02 o 
   5  -4   2       32.38       35.90      4.26 o 
   6  -4   2        7.21        4.62      3.65 o 
   7  -4   2        1.96        1.40      3.97 o 
   8  -4   2       70.46       92.75      8.69 o 
  -8  -3   2        0.40       -0.54      2.48 o 
  -7  -3   2       34.11       34.54      3.81 o 
  -6  -3   2       28.90       37.29      3.08 o 
  -5  -3   2        2.31        2.25      1.98 o 
  -4  -3   2       32.72       33.99      1.69 o 
  -3  -3   2        7.40        7.49      1.10 o 
  -2  -3   2       63.12       52.54      1.32 o 
  -1  -3   2       56.11       34.11      1.76 o 
   0  -3   2      238.34      242.98      1.75 o 
   1  -3   2        7.50        6.79      1.19 o 
   2  -3   2      392.96      405.25      6.11 o 
   3  -3   2        8.82        7.04      3.36 o 
   4  -3   2       85.07       99.67      4.34 o 
   5  -3   2        0.22       -0.65      4.02 o 
   6  -3   2      161.82      167.77      6.82 o 
   7  -3   2       18.28        0.02      2.78 o 
   8  -3   2        0.28       -0.41      6.89 o 
  -9  -2   2        0.05       -0.07      2.62 o 
  -8  -2   2        7.00        6.67      5.58 o 
  -7  -2   2        0.46        0.40      1.92 o 
  -6  -2   2       61.49       61.24      2.72 o 
  -5  -2   2       36.40       33.59      2.37 o 
  -4  -2   2        3.89        2.38      1.22 o 
  -3  -2   2      160.09      172.86      2.91 o 
  -2  -2   2     1947.93     2003.04     31.09 o 
  -1  -2   2     9433.08    11193.13     77.52 o 
   0  -2   2     1104.12     1077.57     12.65 o 
   1  -2   2        3.22        2.52      0.70 o 
   2  -2   2     1048.95     1022.16     20.00 o 
   3  -2   2      103.71       91.19      4.03 o 
   4  -2   2      961.05      988.71     43.42 o 
   5  -2   2        9.03       10.44      2.41 o 
   6  -2   2       46.46       47.21      5.11 o 
   7  -2   2        6.73       -0.19      5.44 o 
   8  -2   2        0.22        1.02      4.81 o 
   9  -2   2       15.52        0.27      8.71 o 
  -9  -1   2        0.00       -0.68      4.91 o 
  -8  -1   2        5.75        4.22      3.52 o 
  -7  -1   2       61.08       67.20      2.76 o 
  -6  -1   2       15.71       15.45      2.90 o 
  -5  -1   2       84.28       87.29      3.41 o 
  -4  -1   2      102.16       98.86      3.02 o 
  -3  -1   2      200.38      182.02      3.56 o 
  -2  -1   2      310.80      280.48      4.27 o 
  -1  -1   2     2536.11     2439.52     18.96 o 
   0  -1   2      303.68      293.12      2.55 o 
   1  -1   2      382.69      314.22      3.40 o 
   2  -1   2      250.50      244.73      3.70 o 
   3  -1   2      760.94      751.18     30.33 o 
   4  -1   2      181.15      174.48      5.56 o 
   5  -1   2      130.38      142.77      9.43 o 
   6  -1   2       54.30       63.48      5.72 o 
   7  -1   2        3.74        1.50      2.83 o 
   8  -1   2        0.15       -0.13      1.90 o 
   9  -1   2        3.25       -0.03      2.69 o 
  -9   0   2        0.00       -0.02      3.46 o 
  -8   0   2        0.18        0.47      1.32 o 
  -7   0   2       73.64       78.48      3.90 o 
  -6   0   2       25.19       32.39      2.35 o 
  -5   0   2       78.61       76.87      2.38 o 
  -4   0   2      309.48      289.25      4.42 o 
  -3   0   2       25.71       21.84      1.33 o 
  -2   0   2      195.55      178.29      2.30 o 
  -1   0   2      215.59      232.17      2.64 o 
   0   0   2     5558.04     5050.03     82.85 o 
   1   0   2     1788.28     1495.74     11.36 o 
   2   0   2        0.04        1.04      1.14 o 
   3   0   2      475.17      489.63     17.94 o 
   4   0   2      396.46      441.68     27.57 o 
   5   0   2        1.50        1.03      3.47 o 
   6   0   2        5.02        2.01      2.81 o 
   7   0   2        2.42        1.04      2.03 o 
   8   0   2        0.00       -1.29      2.10 o 
   9   0   2        0.05       -0.07      2.06 o 
  -9   1   2        0.21        6.47      4.37 o 
  -8   1   2        4.29        3.68      4.89 o 
  -7   1   2       10.13       10.53      1.15 o 
  -6   1   2      159.08      161.99      5.01 o 
  -5   1   2       57.28       58.85      1.85 o 
  -4   1   2       94.70       95.70      1.87 o 
  -3   1   2       51.94       65.03      3.20 o 
  -2   1   2        8.21        4.16      1.94 o 
  -1   1   2      527.39      464.27      4.79 o 
   0   1   2     2129.31     1824.00     52.89 o 
   1   1   2      214.67      153.27      2.98 o 
   2   1   2      263.10      260.18      4.20 o 
   3   1   2       31.95       30.03      1.90 o 
   4   1   2       73.12       73.87      2.78 o 
   5   1   2       11.54       12.31      3.14 o 
   6   1   2        7.07        9.98      2.09 o 
   7   1   2       48.31       56.10      3.11 o 
   8   1   2        0.87       -0.36      2.69 o 
   9   1   2        0.01       -0.80      2.75 o 
  -9   2   2        5.50        8.50      5.42 o 
  -8   2   2        2.28        5.50      3.66 o 
  -7   2   2        1.37        3.85      3.03 o 
  -6   2   2      303.42      325.80      7.40 o 
  -5   2   2        0.03       -1.54      2.05 o 
  -4   2   2      123.07      119.45      3.90 o 
  -3   2   2      229.30      219.71      7.14 o 
  -2   2   2       31.31       31.07      0.93 o 
  -1   2   2       87.07       75.51      2.03 o 
   0   2   2      813.97      736.32      7.84 o 
   1   2   2      379.51      365.46      7.47 o 
   2   2   2      173.14      155.55      3.88 o 
   3   2   2      434.10      405.83     18.24 o 
   4   2   2        3.62        3.06      1.44 o 
   5   2   2      129.59      130.69      3.95 o 
   6   2   2        0.12        0.22      1.58 o 
   7   2   2        0.05        1.28      1.98 o 
   8   2   2        6.26        6.56      3.60 o 
  -8   3   2        2.50        1.31      3.38 o 
  -7   3   2       20.14       16.21     13.36 o 
  -6   3   2       20.36       23.00      3.42 o 
  -5   3   2       44.42       49.14      3.41 o 
  -4   3   2      176.32      174.53      5.91 o 
  -2   3   2     1141.62      711.11    399.42 o 
  -1   3   2       43.18       40.96      1.45 o 
   0   3   2      104.86       99.78      2.18 o 
   1   3   2      833.26      816.04     13.19 o 
   2   3   2       27.38       22.74      1.94 o 
   3   3   2      369.71      355.67      5.42 o 
   4   3   2       20.92       26.26      2.44 o 
   5   3   2      214.61      226.18      3.96 o 
   6   3   2        1.88        0.09      1.74 o 
   7   3   2        0.37        1.00      2.35 o 
   8   3   2       58.48       76.23      5.26 o 
  -8   4   2        0.59       -0.48      3.85 o 
  -7   4   2        8.40        3.34      4.01 o 
  -6   4   2        2.69        3.99      2.91 o 
  -5   4   2       92.76       98.94      4.83 o 
  -4   4   2      267.25      248.29      7.06 o 
  -3   4   2       22.04       24.89      1.30 o 
  -2   4   2      120.14      120.47      3.78 o 
  -1   4   2      609.74      550.15    171.36 o 
   0   4   2       24.68       21.59      1.81 o 
   1   4   2      173.26      186.35      4.94 o 
   2   4   2       14.24       13.68      1.68 o 
   3   4   2       75.78       72.41      2.48 o 
   4   4   2       94.18       97.95      3.00 o 
   5   4   2        4.33        5.96      1.93 o 
   6   4   2       72.93       77.78      3.40 o 
   7   4   2        9.47        5.58      4.94 o 
   8   4   2        0.23       -0.35      2.25 o 
  -8   5   2        2.55        0.88      4.38 o 
  -7   5   2        9.25        9.90      8.08 o 
  -6   5   2        6.76        3.30      5.27 o 
  -5   5   2        0.43        0.28      3.16 o 
  -4   5   2       47.01       44.24      4.60 o 
  -3   5   2       11.59       13.39      1.83 o 
  -2   5   2      414.94      413.19      9.53 o 
  -1   5   2      185.41      197.29      3.91 o 
   0   5   2       61.89       60.22      2.56 o 
   1   5   2       41.88       40.78      1.80 o 
   2   5   2        2.73        0.37      1.22 o 
   3   5   2       15.94       12.77      6.14 o 
   4   5   2       82.48       83.94      2.76 o 
   5   5   2        4.26        4.04      2.80 o 
   6   5   2       51.15       64.08      3.53 o 
   7   5   2        6.73        1.55      3.96 o 
  -7   6   2        0.63        0.15      3.27 o 
  -6   6   2       15.80       19.23     13.57 o 
  -5   6   2       30.96       35.60      5.53 o 
  -4   6   2        2.75       -0.39      4.28 o 
  -3   6   2       59.86       47.70     31.41 o 
  -2   6   2       19.03       13.15      5.12 o 
  -1   6   2       89.20       96.17      2.59 o 
   0   6   2       18.23       20.89      2.05 o 
   1   6   2        5.21        5.17      2.05 o 
   2   6   2        4.27        3.03      1.42 o 
   3   6   2        0.11        0.44      1.30 o 
   4   6   2       29.60       30.47      9.18 o 
   5   6   2       46.33       37.86     11.79 o 
   6   6   2        6.34        5.74      2.98 o 
  -6   7   2       14.50       15.19     12.73 o 
  -5   7   2        1.51        0.61      3.01 o 
  -4   7   2        4.06        3.58      3.58 o 
  -3   7   2       51.51       43.39      4.36 o 
  -2   7   2       12.68       12.61      2.35 o 
  -1   7   2        0.06       -0.07      1.37 o 
   0   7   2       18.58       14.92      2.25 o 
   1   7   2       29.91       31.35      2.12 o 
   2   7   2       26.24       29.44      2.71 o 
   3   7   2        0.35        0.86      1.57 o 
   4   7   2       14.26       16.37      2.75 o 
   5   7   2        0.49        2.01      2.43 o 
  -5   8   2        1.62       -0.11      2.28 o 
  -4   8   2        0.24        0.92      2.40 o 
  -3   8   2        2.50        1.52      5.44 o 
  -2   8   2        0.04        0.02      1.96 o 
  -1   8   2        0.24        0.09      1.48 o 
   0   8   2        1.98        2.12      1.98 o 
   1   8   2        1.64        2.89      1.97 o 
   2   8   2       15.60       16.22      3.17 o 
   3   8   2        0.01        0.77      2.05 o 
   4   8   2        2.56        5.95      3.31 o 
  -3   9   2        4.11        0.80      3.51 o 
  -2   9   2        7.67        0.02      3.80 o 
  -1   9   2        2.26        0.04      2.19 o 
   0   9   2        0.93       -0.65      2.39 o 
   1   9   2       17.24       12.19      4.24 o 
   2   9   2       31.64       38.82      7.33 o 
  -3  -9   3        0.37        0.67      3.14 o 
  -2  -9   3       61.03       75.14      5.47 o 
  -1  -9   3        2.65       -0.07      5.10 o 
   0  -9   3        5.59       -0.07      3.05 o 
   1  -9   3        1.78       -0.36      3.39 o 
   2  -9   3        3.24       -0.15      2.95 o 
   3  -9   3       23.63       -0.17      4.86 o 
   4  -9   3        0.63        0.54      1.86 o 
  -5  -8   3        0.01       -0.82      4.72 o 
  -4  -8   3        6.37        9.71      3.93 o 
  -3  -8   3        4.16        1.62      2.49 o 
  -2  -8   3       16.18        8.79      9.16 o 
  -1  -8   3        1.13        0.02      4.14 o 
   0  -8   3       14.94        0.00      2.25 o 
   1  -8   3        5.06        3.26      1.21 o 
   2  -8   3        3.87        2.42      1.52 o 
   3  -8   3        2.68        1.53      1.55 o 
   4  -8   3        0.73        0.90      2.00 o 
   5  -8   3        1.33        1.92      2.84 o 
  -6  -7   3       12.57       19.31      5.93 o 
  -5  -7   3        3.06        3.53      4.52 o 
  -4  -7   3        0.21        0.67      1.18 o 
  -3  -7   3        8.57       13.31      3.44 o 
  -2  -7   3       47.14       58.65      3.93 o 
  -1  -7   3       13.70       13.97      3.52 o 
   0  -7   3        3.37        4.38      3.56 o 
   1  -7   3       43.21       45.80      1.45 o 
   2  -7   3       27.71       31.39      1.75 o 
   3  -7   3      111.81      126.05      2.88 o 
   4  -7   3       12.16        9.99      2.41 o 
   5  -7   3        0.07        0.45      1.52 o 
   6  -7   3        1.47        2.59      4.36 o 
  -7  -6   3        1.42        1.49      2.67 o 
  -6  -6   3        0.70        0.60      2.58 o 
  -5  -6   3        2.76        1.57      1.57 o 
  -4  -6   3       20.95       18.12      1.56 o 
  -3  -6   3      166.84      151.20      2.28 o 
  -2  -6   3       21.65       26.95      3.10 o 
  -1  -6   3      141.28      148.87      4.25 o 
   0  -6   3        6.99        8.18      0.53 o 
   1  -6   3       81.31       82.43      1.85 o 
   2  -6   3        0.05       -0.03      0.97 o 
   3  -6   3        3.08        3.05      1.49 o 
   4  -6   3        7.95        9.68      2.59 o 
   5  -6   3       14.88       14.22      1.95 o 
   6  -6   3        1.49        1.41      1.73 o 
   7  -6   3        6.38       14.05      3.87 o 
  -7  -5   3       15.65       22.85      3.83 o 
  -6  -5   3        0.25       -0.06      1.53 o 
  -5  -5   3        0.70        1.73      1.80 o 
  -4  -5   3       59.78       61.31      3.04 o 
  -3  -5   3       34.24       33.49      1.69 o 
  -2  -5   3      122.30      126.09      4.03 o 
  -1  -5   3      211.52      213.49      4.25 o 
   0  -5   3      306.17      311.40      2.56 o 
   1  -5   3       30.52       31.82      1.38 o 
   2  -5   3        3.96        4.00      1.14 o 
   3  -5   3      151.87      161.67      3.26 o 
   4  -5   3      182.31      185.61      4.24 o 
   5  -5   3        0.08        0.91      1.50 o 
   6  -5   3        6.62        7.72      6.17 o 
   7  -5   3        0.54        7.35      4.86 o 
   8  -5   3        1.80       -0.12      6.55 o 
  -8  -4   3        0.08       -1.58      3.15 o 
  -7  -4   3        1.91        1.78      2.48 o 
  -6  -4   3       40.14       43.86      3.55 o 
  -5  -4   3       20.96       15.29      5.13 o 
  -4  -4   3        7.95       11.32      1.51 o 
  -3  -4   3       47.75       50.32      1.87 o 
  -2  -4   3      427.60      418.82      7.97 o 
  -1  -4   3       25.47       21.29      1.96 o 
   0  -4   3      135.58      138.83      1.35 o 
   1  -4   3      175.46      153.08      2.75 o 
   2  -4   3      649.23      631.24      6.73 o 
   3  -4   3        0.14       -0.05      2.13 o 
   4  -4   3        4.37        4.23      2.54 o 
   5  -4   3        4.13        3.68      4.84 o 
   6  -4   3        0.54       -0.65      3.19 o 
   7  -4   3        5.21        0.19      3.46 o 
   8  -4   3        0.00       -0.07      3.89 o 
  -8  -3   3       35.56       46.20      4.50 o 
  -7  -3   3        6.95        5.73      2.36 o 
  -6  -3   3       38.22       48.34      4.21 o 
  -5  -3   3       97.96       91.63      2.91 o 
  -4  -3   3       17.20       19.96      2.14 o 
  -3  -3   3      136.11      148.67      3.09 o 
  -2  -3   3        7.23        5.13      0.57 o 
  -1  -3   3      547.77      541.10      6.27 o 
   0  -3   3     3586.93     3837.27     27.36 o 
   1  -3   3      779.78      755.20      8.07 o 
   2  -3   3       22.15       19.45      3.30 o 
   3  -3   3        0.22        1.39      1.92 o 
   4  -3   3      105.04      115.41      3.80 o 
   5  -3   3        0.47       -0.50      1.98 o 
   6  -3   3       24.34       35.02      4.96 o 
   7  -3   3        7.88        0.05      3.12 o 
   8  -3   3        0.99       -0.19      4.35 o 
  -9  -2   3       10.78        4.62      3.70 o 
  -8  -2   3        9.55        6.65      5.48 o 
  -7  -2   3        3.86        5.01      2.31 o 
  -6  -2   3        0.66        1.61      2.02 o 
  -5  -2   3        4.97        6.02      2.06 o 
  -4  -2   3      105.60      116.93      3.66 o 
  -3  -2   3        5.84        6.05      0.95 o 
  -2  -2   3      445.06      465.96      3.20 o 
  -1  -2   3      409.75      417.07     11.16 o 
   0  -2   3       49.73       36.46      1.86 o 
   1  -2   3      943.80      926.54     20.09 o 
   2  -2   3     1183.48     1247.11     10.98 o 
   3  -2   3      172.90      184.82      3.22 o 
   4  -2   3       52.57       61.70      3.31 o 
   5  -2   3       72.71       75.63      5.28 o 
   6  -2   3       18.20       14.93      3.85 o 
   7  -2   3       27.91       20.68     17.19 o 
   8  -2   3       10.68       -0.07      4.09 o 
   9  -2   3        1.80        0.82      2.59 o 
  -9  -1   3        0.72        1.46      3.42 o 
  -8  -1   3        0.33       -0.89      2.23 o 
  -7  -1   3        2.81        3.70      1.82 o 
  -6  -1   3        0.02       -0.45      1.27 o 
  -5  -1   3      169.11      176.53      3.13 o 
  -4  -1   3      131.67      129.73      5.04 o 
  -3  -1   3       32.98       31.04      1.04 o 
  -2  -1   3      840.56      810.24     15.87 o 
  -1  -1   3      935.89      890.34      7.27 o 
   0  -1   3      175.85      145.79      1.94 o 
   1  -1   3      180.15      147.46      3.59 o 
   2  -1   3      248.72      235.34      4.78 o 
   3  -1   3       56.89       49.41      2.28 o 
   4  -1   3       51.61       54.29      3.21 o 
   5  -1   3        7.25        7.17      3.01 o 
   6  -1   3        2.35       -0.76      3.14 o 
   7  -1   3        2.16        1.26      3.44 o 
   8  -1   3        8.65        7.71      6.81 o 
   9  -1   3        0.14        1.17      3.72 o 
  -9   0   3        0.59        4.83      5.82 o 
  -8   0   3        9.05        4.60      3.19 o 
  -7   0   3       49.76       59.74      2.10 o 
  -6   0   3        8.26        8.44      3.25 o 
  -5   0   3        6.20        4.51      1.72 o 
  -4   0   3       22.91       24.71      2.01 o 
  -3   0   3       10.48        9.13      1.75 o 
  -2   0   3       73.24       70.57     37.59 o 
  -1   0   3     1477.35     1301.69     10.59 o 
   0   0   3        3.05        3.48      1.49 o 
   1   0   3      896.10      737.12      6.66 o 
   2   0   3       95.87       73.22      2.17 o 
   3   0   3     1119.76     1063.23     18.05 o 
   4   0   3        5.43        2.73      1.84 o 
   5   0   3       20.38       28.28      3.67 o 
   6   0   3        6.62        6.90      3.71 o 
   7   0   3       50.40       60.62      5.69 o 
   8   0   3       16.45       11.12      6.02 o 
   9   0   3        3.90        4.32      3.60 o 
  -9   1   3        7.25        9.52      6.96 o 
  -8   1   3        4.22        2.71      3.99 o 
  -7   1   3       42.51       50.81      6.05 o 
  -6   1   3        1.02        1.03      2.20 o 
  -5   1   3      126.59      132.77      3.88 o 
  -4   1   3      513.85      489.28      8.89 o 
  -3   1   3     1103.87     1079.26     14.53 o 
  -2   1   3      479.03      496.68     28.13 o 
  -1   1   3      828.59      785.83     16.14 o 
   0   1   3       13.20       12.36      1.61 o 
   1   1   3     1799.64     1665.73     21.90 o 
   2   1   3       88.53       79.75      2.24 o 
   3   1   3       90.33       90.56      3.12 o 
   4   1   3      215.78      206.08      4.77 o 
   5   1   3       44.81       51.83      4.29 o 
   6   1   3       19.64       20.66      3.45 o 
   7   1   3        2.17        2.38      2.23 o 
   8   1   3        0.19       -1.74      2.32 o 
  -9   2   3        1.01       10.15      4.64 o 
  -8   2   3        0.02        4.47      3.65 o 
  -7   2   3        1.83        2.26      2.96 o 
  -6   2   3      151.68      168.65      5.09 o 
  -5   2   3      264.99      260.77      5.33 o 
  -4   2   3       37.33       36.46      3.87 o 
  -3   2   3       57.20       49.44      3.30 o 
  -2   2   3      391.65      407.98      5.90 o 
  -1   2   3     2094.32     2162.83     48.24 o 
   0   2   3      519.92      515.54     16.78 o 
   1   2   3        2.58        1.11      1.17 o 
   2   2   3        6.91        7.56      1.61 o 
   3   2   3      390.91      388.83      5.28 o 
   4   2   3      280.17      265.60      4.83 o 
   5   2   3       53.07       55.53      3.05 o 
   6   2   3        6.99        7.98      2.27 o 
   7   2   3        6.78        5.71      2.82 o 
   8   2   3        0.50        0.02      1.75 o 
  -8   3   3        1.89        0.88      5.28 o 
  -7   3   3        0.06        0.04      3.39 o 
  -6   3   3       15.28       13.46      3.26 o 
  -5   3   3        1.52        0.32      1.97 o 
  -4   3   3       45.36       41.55      4.14 o 
  -3   3   3       27.85       31.66      3.49 o 
  -2   3   3        9.55       11.35      0.98 o 
  -1   3   3        0.19        0.87      0.86 o 
   0   3   3      604.65      622.64      5.62 o 
   1   3   3        0.21       -0.12      1.30 o 
   2   3   3      391.76      389.57      5.19 o 
   3   3   3       84.67       84.26      2.76 o 
   4   3   3        2.62        2.43      2.11 o 
   5   3   3       18.03       21.53      2.37 o 
   6   3   3      134.60      161.74      5.47 o 
   7   3   3        2.02        0.03      2.07 o 
   8   3   3        0.55       -0.12      2.23 o 
  -8   4   3        8.51        5.55      5.12 o 
  -7   4   3        0.43       -0.28      3.30 o 
  -6   4   3       37.16       45.47      3.98 o 
  -5   4   3       40.09       46.87      4.99 o 
  -4   4   3       25.50       21.35      4.07 o 
  -3   4   3        5.64        4.60      2.90 o 
  -2   4   3        3.11        5.64      1.56 o 
  -1   4   3      220.35      232.77      3.39 o 
   0   4   3      434.65      430.03      4.73 o 
   1   4   3      229.11      233.03      3.93 o 
   2   4   3      117.91      121.22      2.88 o 
   3   4   3        0.37        0.55      1.47 o 
   4   4   3        1.49        0.40      1.62 o 
   5   4   3        0.89        3.13      2.11 o 
   6   4   3        1.60        0.51      2.10 o 
   7   4   3       19.66        8.63      8.00 o 
  -7   5   3        6.93        6.29      5.15 o 
  -6   5   3        3.46        0.69      2.63 o 
  -5   5   3       13.10       11.20      4.45 o 
  -4   5   3        2.57        4.04      3.43 o 
  -3   5   3       19.84       18.51      5.83 o 
  -2   5   3        3.48        2.72      1.83 o 
  -1   5   3        2.97        5.43      1.87 o 
   0   5   3       49.44       55.33      2.16 o 
   1   5   3       55.86       54.79      2.16 o 
   2   5   3      143.40      146.17      3.80 o 
   3   5   3       26.99       26.05      2.13 o 
   4   5   3        0.34       -0.32      1.41 o 
   5   5   3        0.02       -0.41      1.77 o 
   6   5   3        0.23        1.78      3.96 o 
   7   5   3       49.48       61.76      5.06 o 
  -7   6   3        2.67        1.11      4.18 o 
  -6   6   3        2.37        0.15      2.42 o 
  -5   6   3        0.04        2.32      3.25 o 
  -4   6   3        0.00       -1.40      3.29 o 
  -3   6   3        1.95        3.39      4.98 o 
  -2   6   3       23.67       25.93      2.06 o 
  -1   6   3        7.85       10.91      2.07 o 
   0   6   3       84.67       85.97      2.95 o 
   1   6   3       54.64       50.60      2.29 o 
   2   6   3        0.16       -0.32      1.27 o 
   3   6   3       12.21        8.74      3.48 o 
   4   6   3        2.44        0.55      1.75 o 
   5   6   3        0.85        0.91      1.72 o 
   6   6   3        5.71        4.49      3.37 o 
  -6   7   3       12.03        8.44      8.24 o 
  -5   7   3        6.21        5.47      7.28 o 
  -4   7   3        1.36        1.40      5.51 o 
  -3   7   3        2.75        3.48      3.82 o 
  -2   7   3        9.33       10.54      2.80 o 
  -1   7   3       30.04       30.76      2.70 o 
   0   7   3       51.27       57.76      3.49 o 
   1   7   3       15.39       13.56      2.65 o 
   2   7   3        5.28        4.32      1.90 o 
   3   7   3       66.96       76.09      4.02 o 
   4   7   3        0.20       -1.31      2.58 o 
   5   7   3        2.99        4.32      2.69 o 
  -4   8   3        0.64        4.55      7.30 o 
  -3   8   3        7.84        6.00      4.28 o 
  -2   8   3        2.82        1.80      2.73 o 
  -1   8   3       11.32        6.76      3.59 o 
   0   8   3        8.15        8.32      3.05 o 
   1   8   3       13.93       12.11      4.30 o 
   2   8   3        3.09        4.89      2.52 o 
   3   8   3        3.58        5.61      2.56 o 
   4   8   3        2.69        2.94      3.15 o 
  -2   9   3        4.15        5.88      4.38 o 
  -1   9   3       11.61       -0.04      2.26 o 
   0   9   3        0.44       -0.08      2.14 o 
   1   9   3        0.04        1.67      3.38 o 
  -3  -9   4        0.00       -0.02      3.34 o 
  -2  -9   4        1.29        0.12      5.90 o 
  -1  -9   4        4.08       -0.22      5.78 o 
   0  -9   4        5.42        0.24      3.48 o 
   1  -9   4        2.44       -0.27      5.44 o 
   2  -9   4       44.68       59.11      6.20 o 
  -5  -8   4        4.13       -0.25      3.64 o 
  -4  -8   4       70.01       81.91      6.31 o 
  -3  -8   4        1.10        0.43      3.44 o 
  -2  -8   4        0.60       -0.22      5.49 o 
  -1  -8   4       24.23       -0.15      3.24 o 
   0  -8   4       18.62       -0.17      3.10 o 
   1  -8   4        0.88        0.00      2.08 o 
   2  -8   4        2.84        1.45      1.16 o 
   3  -8   4       18.90        6.81      5.64 o 
   4  -8   4        0.87        0.46      1.66 o 
   5  -8   4       10.34        4.81      4.46 o 
  -6  -7   4       12.91       15.99      5.88 o 
  -5  -7   4        0.01        0.29      2.74 o 
  -4  -7   4        3.49        2.99      3.04 o 
  -3  -7   4        1.90        2.15      2.48 o 
  -2  -7   4       23.42       18.19      3.35 o 
  -1  -7   4       18.49       13.65      4.38 o 
   0  -7   4       24.01       20.84      4.28 o 
   1  -7   4       14.29       15.33      1.06 o 
   2  -7   4        7.77        9.34      1.38 o 
   3  -7   4        9.02        5.46      3.41 o 
   4  -7   4       12.11        3.22      3.06 o 
   5  -7   4        2.49        1.39      1.71 o 
   6  -7   4        2.13        6.24      4.82 o 
  -7  -6   4        1.48        2.07      2.11 o 
  -6  -6   4        1.58        2.42      2.19 o 
  -5  -6   4       22.34       22.57      3.11 o 
  -4  -6   4        1.12        0.17      0.59 o 
  -3  -6   4      162.38      177.41      5.83 o 
  -2  -6   4       14.75       14.62      2.94 o 
  -1  -6   4       13.03       14.57      3.87 o 
   0  -6   4       98.76      102.38      5.07 o 
   1  -6   4       12.23       13.55      0.77 o 
   2  -6   4       43.17       46.50      1.77 o 
   3  -6   4       12.44        9.51      3.81 o 
   4  -6   4       11.91        4.62      3.19 o 
   5  -6   4        0.07        0.14      1.50 o 
   6  -6   4        5.14        6.87      2.76 o 
   7  -6   4        9.50       17.68      5.93 o 
  -7  -5   4        2.30        2.56      2.07 o 
  -6  -5   4        6.08        2.49      2.02 o 
  -5  -5   4        1.55        0.40      1.08 o 
  -4  -5   4       73.93       81.44      2.92 o 
  -3  -5   4       28.21       29.62      1.47 o 
  -2  -5   4       40.13       41.15      2.88 o 
  -1  -5   4        0.49        0.02      1.74 o 
   0  -5   4       18.81       17.93      3.29 o 
   1  -5   4       56.70       69.57      1.79 o 
   2  -5   4       25.42       30.47      4.13 o 
   3  -5   4       67.42       72.14      2.56 o 
   4  -5   4       42.75       43.38      3.83 o 
   5  -5   4       11.64        0.02      2.03 o 
   6  -5   4        0.71        0.22      4.84 o 
   7  -5   4        0.95        2.68      4.60 o 
   8  -5   4        4.92       15.89     10.76 o 
  -8  -4   4        0.09        1.80      2.77 o 
  -7  -4   4        0.16       -0.30      1.83 o 
  -6  -4   4        4.30        1.94      2.31 o 
  -5  -4   4        0.70        1.71      1.77 o 
  -4  -4   4       16.82       15.57      1.40 o 
  -3  -4   4      196.16      197.42      2.14 o 
  -2  -4   4      185.12      180.49      3.22 o 
  -1  -4   4      499.34      549.96     11.25 o 
   0  -4   4       65.57       68.17      1.79 o 
   1  -4   4      461.35      449.85      4.98 o 
   2  -4   4      478.04      496.50      5.52 o 
   3  -4   4       19.51       13.07      9.68 o 
   4  -4   4       10.91       -0.46      3.58 o 
   5  -4   4       74.90       82.01      5.21 o 
   6  -4   4        8.58       11.22      4.55 o 
   7  -4   4        6.09        0.00      2.59 o 
   8  -4   4       17.42       -0.10      4.26 o 
  -8  -3   4        0.02       -0.09      1.76 o 
  -7  -3   4        2.52        0.88      1.84 o 
  -6  -3   4       12.86       14.13      2.60 o 
  -5  -3   4        4.01        3.92      1.69 o 
  -4  -3   4        0.42        0.29      0.88 o 
  -3  -3   4       40.08       45.24      1.30 o 
  -2  -3   4      561.42      566.32      4.24 o 
  -1  -3   4      156.40      148.48      4.76 o 
   0  -3   4      345.67      331.53      2.36 o 
   1  -3   4       15.01       13.36      0.92 o 
   2  -3   4       32.64       42.32      2.07 o 
   3  -3   4      184.78      205.58      4.99 o 
   4  -3   4       20.50       22.03      3.03 o 
   5  -3   4        1.16        0.32      2.08 o 
   6  -3   4        3.38        3.96      3.29 o 
   7  -3   4        0.02        0.07      3.34 o 
   8  -3   4        0.35        0.15      4.31 o 
  -8  -2   4       45.46       52.11     14.53 o 
  -7  -2   4        1.60        0.35      1.61 o 
  -6  -2   4        6.51        6.69      2.71 o 
  -5  -2   4      107.32      116.82      5.10 o 
  -4  -2   4        2.94        3.27      0.99 o 
  -3  -2   4      295.88      295.99      4.91 o 
  -2  -2   4     1377.73     1438.89     38.44 o 
  -1  -2   4       11.41       12.19      0.81 o 
   0  -2   4        3.27        3.15      0.77 o 
   1  -2   4      202.03      198.04      5.38 o 
   2  -2   4      882.50      832.87     11.78 o 
   3  -2   4        0.08       -1.06      1.86 o 
   4  -2   4       17.25       22.83      3.21 o 
   5  -2   4       13.88       21.58      2.94 o 
   6  -2   4       31.44       25.33      3.51 o 
   7  -2   4        3.42        0.23      3.09 o 
   8  -2   4        0.11        0.02      2.72 o 
  -9  -1   4        0.10       -0.12      4.22 o 
  -8  -1   4        8.81        8.72      1.91 o 
  -7  -1   4       10.05        4.46      2.91 o 
  -6  -1   4       42.58       47.42      3.87 o 
  -5  -1   4       17.32       19.62      1.77 o 
  -4  -1   4      489.40      504.56     15.61 o 
  -3  -1   4        8.04        6.37      1.41 o 
  -2  -1   4      324.28      322.82      3.11 o 
  -1  -1   4        0.97        0.73      1.05 o 
   0  -1   4     1427.17     1193.92     18.27 o 
   1  -1   4      115.90       90.97      2.34 o 
   2  -1   4        1.68        1.39      1.40 o 
   3  -1   4      199.05      213.05      6.64 o 
   4  -1   4        8.33       12.25      2.32 o 
   5  -1   4       58.67       64.74      4.42 o 
   6  -1   4       76.54       96.47      4.55 o 
   7  -1   4        1.34        0.08      2.97 o 
   8  -1   4        0.44        0.53      4.81 o 
  -9   0   4        0.15        3.18      4.44 o 
  -8   0   4        0.40       -3.13      5.09 o 
  -7   0   4      173.67      204.39      8.14 o 
  -6   0   4      161.58      160.99      5.37 o 
  -5   0   4        4.07        3.53      2.09 o 
  -4   0   4       30.19       28.21      1.16 o 
  -3   0   4      206.43      205.19      2.72 o 
  -2   0   4      650.00      654.40     19.86 o 
  -1   0   4      176.40      161.77      3.15 o 
   0   0   4      118.01      106.03      5.25 o 
   1   0   4       59.33       49.27      2.38 o 
   2   0   4      116.67      123.18      2.72 o 
   3   0   4       47.93       39.48      2.36 o 
   4   0   4       57.29       69.60      4.74 o 
   5   0   4        0.93       -0.38      2.56 o 
   6   0   4        4.17        6.54      3.11 o 
   7   0   4        0.00        3.39      3.39 o 
   8   0   4        3.59        3.37      3.57 o 
  -9   1   4        3.27        9.86      4.49 o 
  -8   1   4        0.00       -2.12      3.74 o 
  -7   1   4        0.27       -0.32      2.33 o 
  -6   1   4        0.99        0.97      2.65 o 
  -5   1   4       53.35       60.26      3.92 o 
  -4   1   4      288.99      288.89      7.02 o 
  -3   1   4        3.32        2.78      0.27 o 
  -2   1   4       65.17       62.52      2.81 o 
  -1   1   4     1228.66     1219.93     11.56 o 
   0   1   4       62.14       67.41      2.73 o 
   1   1   4      658.52      649.88      6.66 o 
   2   1   4      168.91      178.88      5.89 o 
   3   1   4       87.40       95.88      2.98 o 
   4   1   4      258.57      265.55      5.03 o 
   5   1   4      149.05      161.32      5.33 o 
   6   1   4       90.45      108.41      4.84 o 
   7   1   4       24.33       12.98     13.02 o 
   8   1   4        0.03        0.90      2.10 o 
  -8   2   4        2.62        7.13      4.21 o 
  -7   2   4       23.56       29.30      3.98 o 
  -6   2   4        8.63        8.92      3.07 o 
  -5   2   4       43.67       38.33      7.53 o 
  -4   2   4        2.30        5.54      3.05 o 
  -3   2   4       76.30       56.06     44.73 o 
  -2   2   4      391.59      406.60      3.65 o 
  -1   2   4      182.04      189.09      3.62 o 
   0   2   4        1.84        2.08      1.44 o 
   1   2   4        8.21        8.15      1.99 o 
   2   2   4      895.70      918.50     32.51 o 
   3   2   4       47.80       56.51      3.50 o 
   4   2   4       94.60       97.33      4.67 o 
   5   2   4       17.06       16.51      3.52 o 
   6   2   4       32.81       43.10      4.65 o 
   7   2   4       20.77       21.04      7.99 o 
   8   2   4        4.05        0.46      2.23 o 
  -8   3   4        2.78        1.47      4.30 o 
  -7   3   4       19.01       16.05     12.29 o 
  -6   3   4       29.34       28.65      4.39 o 
  -5   3   4        8.41        5.56      3.65 o 
  -4   3   4       42.05       48.81      4.65 o 
  -3   3   4      253.84      255.87      5.11 o 
  -2   3   4        0.04       -0.51      1.02 o 
  -1   3   4       16.91       17.36      1.60 o 
   0   3   4       68.03       84.27      2.26 o 
   1   3   4      200.34      202.29      4.25 o 
   2   3   4      425.60      412.53     13.12 o 
   3   3   4        0.11       -0.39      1.50 o 
   4   3   4       25.56       31.30      3.60 o 
   5   3   4       47.66       49.65      3.65 o 
   6   3   4       26.36       33.53      3.64 o 
   7   3   4        1.36       -0.32      2.67 o 
   8   3   4        0.60       -0.18      2.50 o 
  -8   4   4        0.51        1.64      4.25 o 
  -7   4   4        2.32       -0.05      2.75 o 
  -6   4   4        6.86        3.80      3.87 o 
  -5   4   4       16.34       13.55      4.50 o 
  -4   4   4        1.34        1.62      3.24 o 
  -3   4   4       33.27       34.07      8.70 o 
  -2   4   4      171.00      180.54      6.36 o 
  -1   4   4      274.72      268.64      3.97 o 
   0   4   4      145.03      134.23      2.75 o 
   1   4   4        6.12        6.26      2.60 o 
   2   4   4        0.32       -1.01      1.40 o 
   3   4   4      117.22      125.53      4.09 o 
   4   4   4       60.30       60.81      3.28 o 
   5   4   4       28.95       30.91      3.52 o 
   6   4   4        3.87        3.00      2.45 o 
   7   4   4        1.73        1.11      3.24 o 
  -7   5   4        8.22        4.24      6.16 o 
  -6   5   4       18.04       13.96      4.43 o 
  -5   5   4        0.84        0.19      3.05 o 
  -4   5   4       65.40       64.28      5.38 o 
  -3   5   4       40.88       39.37      2.67 o 
  -2   5   4       20.97       18.98      1.89 o 
  -1   5   4       48.89       45.32      2.21 o 
   0   5   4       17.57       17.68      1.95 o 
   1   5   4        1.20        0.30      1.22 o 
   2   5   4       21.79       24.23      2.16 o 
   3   5   4       13.33        4.80      3.12 o 
   4   5   4       31.64       36.44      3.65 o 
   5   5   4       10.00        2.99      3.35 o 
   6   5   4        0.88        0.20      2.07 o 
   7   5   4        0.16        1.59      2.97 o 
  -6   6   4       15.57       11.79      4.79 o 
  -5   6   4        1.90       -1.19      3.89 o 
  -4   6   4        2.06        3.14      3.72 o 
  -3   6   4        7.59        9.10      1.95 o 
  -2   6   4       20.83       25.66      6.27 o 
  -1   6   4        7.13        7.78      2.20 o 
   0   6   4        0.05        0.38      1.43 o 
   1   6   4       27.77       22.00      2.38 o 
   2   6   4       29.28       36.17      2.74 o 
   3   6   4        1.38        1.85      2.65 o 
   4   6   4        1.09       -0.42      2.50 o 
   5   6   4       46.84       51.83     18.08 o 
   6   6   4        0.00       -0.30      2.26 o 
  -5   7   4        0.16        2.68      4.47 o 
  -4   7   4        0.46        4.21      4.04 o 
  -3   7   4        7.74        9.87      7.50 o 
  -2   7   4        1.42        1.33      1.73 o 
  -1   7   4        7.80        7.88      3.42 o 
   0   7   4        0.95       -0.07      2.00 o 
   1   7   4       45.61       51.21      2.84 o 
   2   7   4        3.42        3.47      2.33 o 
   3   7   4        2.80        3.79      2.35 o 
   4   7   4        7.54        9.35      2.94 o 
   5   7   4        0.06        0.98      3.03 o 
  -4   8   4        3.92       12.72      5.54 o 
  -3   8   4        4.81       10.35      7.84 o 
  -2   8   4        2.12        0.82      2.31 o 
  -1   8   4       20.43       16.36      4.19 o 
   0   8   4        0.33        1.64      2.66 o 
   1   8   4       22.53       14.24      6.63 o 
   2   8   4        1.02        1.52      2.58 o 
   3   8   4        4.16        4.99      3.22 o 
  -3  -9   5        2.39       -0.07      6.17 o 
  -2  -9   5       33.04       -0.17      4.11 o 
  -1  -9   5        2.57       -0.07      3.31 o 
   0  -9   5        4.72       -0.15      3.56 o 
   1  -9   5       11.78       -0.24      5.61 o 
  -5  -8   5        2.22       -0.27      2.67 o 
  -4  -8   5        0.21        0.41      4.11 o 
  -3  -8   5        3.15        2.39      4.69 o 
  -2  -8   5        1.08        0.05      3.02 o 
  -1  -8   5        1.83       -0.15      3.29 o 
   0  -8   5        0.06       -0.19      3.12 o 
   1  -8   5        4.58        0.15      4.60 o 
   2  -8   5       17.21       18.84      1.73 o 
   3  -8   5        0.03        0.35      1.36 o 
   4  -8   5        8.06        5.48      4.29 o 
   5  -8   5        0.61        0.49      2.50 o 
  -6  -7   5       11.63       18.77      5.98 o 
  -5  -7   5        0.23        0.75      3.08 o 
  -4  -7   5       12.11        7.59      3.36 o 
  -3  -7   5        6.91        8.59      4.60 o 
  -2  -7   5       40.24       56.76      5.91 o 
  -1  -7   5        5.43        2.93      3.75 o 
   0  -7   5       38.01       37.42      4.67 o 
   1  -7   5        3.71        6.36      3.75 o 
   2  -7   5       49.44       54.93      1.66 o 
   3  -7   5       33.64       40.22      2.55 o 
   4  -7   5        7.62        5.24      2.55 o 
   5  -7   5        0.73        1.14      1.87 o 
   6  -7   5        2.71        5.54      3.56 o 
  -7  -6   5        1.66       -4.02      7.21 o 
  -6  -6   5        0.00       -0.15      1.50 o 
  -5  -6   5        7.32        1.96      1.68 o 
  -4  -6   5        2.59        2.32      0.68 o 
  -3  -6   5       65.35       73.56      8.84 o 
  -2  -6   5      183.60      188.52      7.24 o 
  -1  -6   5       32.48       34.42      4.50 o 
   0  -6   5       36.00       35.61      4.36 o 
   1  -6   5       10.23       10.13      0.74 o 
   2  -6   5        9.60        8.18      1.34 o 
   3  -6   5        6.31        2.51      3.16 o 
   4  -6   5        5.52        3.37      3.20 o 
   5  -6   5        0.02        0.03      1.38 o 
   6  -6   5       15.99       19.56      3.36 o 
   7  -6   5        9.08       14.25      5.78 o 
  -7  -5   5        3.61        4.93      3.28 o 
  -6  -5   5       20.69       18.60      4.03 o 
  -5  -5   5        5.73        4.89      1.78 o 
  -4  -5   5       15.59       11.00      1.30 o 
  -3  -5   5      101.35       94.73      2.35 o 
  -2  -5   5        0.00        1.09      2.66 o 
  -1  -5   5      206.92      212.01      6.37 o 
   0  -5   5        9.81       16.33      3.31 o 
   1  -5   5      102.66      101.49      1.94 o 
   2  -5   5       27.78       30.47      1.92 o 
   3  -5   5       49.41       50.95      3.29 o 
   4  -5   5       21.05        0.07      3.17 o 
   5  -5   5        2.72        0.07      3.68 o 
   6  -5   5        8.01        0.39      3.27 o 
   7  -5   5        6.83       10.81      5.44 o 
  -8  -4   5        1.32        2.18      2.14 o 
  -7  -4   5        0.07        0.10      1.80 o 
  -6  -4   5       49.69       51.09      2.85 o 
  -5  -4   5        0.61        0.92      1.19 o 
  -4  -4   5        1.52        0.79      0.97 o 
  -3  -4   5       12.94       13.96      1.34 o 
  -2  -4   5      104.73      118.49      1.26 o 
  -1  -4   5       64.91       61.43      5.67 o 
   0  -4   5      173.48      179.50      1.97 o 
   1  -4   5       56.25       47.40      1.80 o 
   2  -4   5        4.94        2.08      1.35 o 
   3  -4   5       19.58       20.44     13.45 o 
   4  -4   5        0.86        0.62      1.61 o 
   5  -4   5       20.29        8.23      8.55 o 
   6  -4   5       13.73       14.23      4.72 o 
   7  -4   5        1.51        0.85      4.26 o 
   8  -4   5        2.73       -0.41      7.79 o 
  -8  -3   5       21.99       10.20      6.94 o 
  -7  -3   5       14.53       15.71      2.65 o 
  -6  -3   5       39.79       44.28      2.74 o 
  -5  -3   5        1.53        1.96      1.24 o 
  -4  -3   5       46.78       56.63      2.21 o 
  -3  -3   5      228.11      237.40      2.84 o 
  -2  -3   5       51.11       50.57      2.35 o 
  -1  -3   5       43.23       37.29      0.87 o 
   0  -3   5      281.47      280.38     11.25 o 
   1  -3   5       11.41       10.94      1.58 o 
   2  -3   5       78.24       88.93      2.50 o 
   3  -3   5       60.14       70.94      3.89 o 
   4  -3   5        7.73        8.74      2.67 o 
   5  -3   5       97.42      119.27      4.88 o 
   6  -3   5        0.09        1.15      2.60 o 
   7  -3   5       29.69        0.31      2.60 o 
   8  -3   5        3.82        0.65      5.30 o 
  -8  -2   5       18.19       -0.13      2.31 o 
  -7  -2   5       13.31       16.06      3.10 o 
  -6  -2   5        0.84        1.83      2.04 o 
  -5  -2   5        3.71        3.41      1.50 o 
  -4  -2   5        3.05        2.73      1.27 o 
  -3  -2   5        4.64        3.23      1.44 o 
  -2  -2   5      120.49      119.75      3.22 o 
  -1  -2   5       19.71       21.09      1.65 o 
   0  -2   5      110.73      111.44      1.78 o 
   1  -2   5       85.85       93.49      2.26 o 
   2  -2   5       98.55      102.30      2.74 o 
   3  -2   5      200.48      214.86      4.35 o 
   4  -2   5       42.95       48.01      3.46 o 
   5  -2   5        0.54       -0.39      2.30 o 
   6  -2   5        9.56        9.03      3.17 o 
   7  -2   5        8.35        0.19      2.60 o 
   8  -2   5        2.13        0.24      3.37 o 
  -8  -1   5        3.01       -0.13      2.33 o 
  -7  -1   5        1.52       -1.10      2.43 o 
  -6  -1   5       42.60       43.40      3.93 o 
  -5  -1   5      176.05      191.66      8.96 o 
  -4  -1   5       25.32       22.49      2.42 o 
  -3  -1   5       27.37       33.02      1.93 o 
  -2  -1   5      131.30      117.56      2.80 o 
  -1  -1   5       11.83        9.58      1.50 o 
   0  -1   5      381.01      378.83     15.22 o 
   1  -1   5      143.96      146.78      3.69 o 
   2  -1   5      302.76      301.63      6.00 o 
   3  -1   5      325.06      325.04      5.41 o 
   4  -1   5       82.33       81.99      6.04 o 
   5  -1   5        1.10        2.89      2.51 o 
   6  -1   5       12.00       13.55      3.47 o 
   7  -1   5        0.96       -0.46      2.29 o 
   8  -1   5       14.70       10.34      9.87 o 
  -9   0   5        5.31        5.49      4.17 o 
  -8   0   5       13.37       13.74      4.64 o 
  -7   0   5        0.78        1.36      3.24 o 
  -6   0   5       15.73       18.46      3.64 o 
  -5   0   5       75.34       86.80      3.57 o 
  -4   0   5      139.79      156.64      6.80 o 
  -3   0   5      359.26      385.55      6.75 o 
  -2   0   5      594.38      617.53      7.20 o 
  -1   0   5        3.82        2.45      1.30 o 
   0   0   5       48.72       41.76      3.89 o 
   1   0   5     1316.61     1241.27     11.13 o 
   2   0   5       70.68       70.27      2.47 o 
   3   0   5      204.75      196.63      4.60 o 
   4   0   5        0.40        0.81      1.92 o 
   5   0   5      101.72      111.72      4.48 o 
   6   0   5        3.17        2.02      3.25 o 
   7   0   5        5.24        0.29      2.76 o 
   8   0   5        4.25        1.62      3.63 o 
  -8   1   5       18.68       22.94      4.35 o 
  -7   1   5        0.04        3.02      3.01 o 
  -6   1   5       10.60        8.37      2.96 o 
  -5   1   5       15.26       14.71      3.90 o 
  -4   1   5       10.47        7.96      3.36 o 
  -3   1   5        9.70       10.79      2.14 o 
  -2   1   5        0.02        0.60      1.67 o 
  -1   1   5       10.11       10.72      1.80 o 
   0   1   5      576.04      580.06      6.53 o 
   1   1   5       50.68       43.85      3.51 o 
   2   1   5       16.30       16.37      2.10 o 
   3   1   5        1.23        2.58      2.38 o 
   4   1   5       37.33       52.19      3.36 o 
   5   1   5      137.87      148.23      5.31 o 
   6   1   5        1.15       -2.00      3.52 o 
   7   1   5        0.25        3.43      5.64 o 
   8   1   5        2.76        2.49      3.26 o 
  -8   2   5        2.47        3.82      4.47 o 
  -7   2   5       15.17       19.81      5.70 o 
  -6   2   5        1.28        2.11      2.63 o 
  -5   2   5       43.68       43.46      7.75 o 
  -4   2   5       54.05       57.16      7.44 o 
  -3   2   5      117.88      115.82      3.06 o 
  -2   2   5      587.44      620.42      9.03 o 
  -1   2   5       18.48       22.82      2.24 o 
   0   2   5       37.57       41.46      3.80 o 
   1   2   5       98.83      116.40      3.85 o 
   2   2   5       12.12       12.86      2.16 o 
   3   2   5       66.35       66.07      3.90 o 
   4   2   5       38.33       37.08      3.29 o 
   5   2   5       33.37       37.41      5.72 o 
   6   2   5       24.03       18.60     16.48 o 
   7   2   5        2.75        2.31      2.43 o 
   8   2   5        0.91        0.99      2.50 o 
  -8   3   5        0.34        3.40      3.91 o 
  -7   3   5        5.08        4.04      4.20 o 
  -6   3   5        0.14        1.99      2.87 o 
  -5   3   5       54.03       48.09      5.33 o 
  -4   3   5        5.09        2.52      3.48 o 
  -3   3   5        0.61        0.35      0.94 o 
  -2   3   5      127.69      141.03      3.00 o 
  -1   3   5       44.74       58.37      1.99 o 
   0   3   5      306.24      312.07     14.76 o 
   1   3   5       40.44       35.12      4.16 o 
   2   3   5        0.23       -0.35      2.07 o 
   3   3   5       32.85       42.86      3.15 o 
   4   3   5       31.07       32.30      4.25 o 
   5   3   5        5.68        5.67      2.36 o 
   6   3   5       41.73       39.77     12.00 o 
   7   3   5       14.73        4.19      5.16 o 
  -7   4   5       12.19        9.53      8.79 o 
  -6   4   5        1.07        0.05      4.79 o 
  -5   4   5        8.83        8.18      4.40 o 
  -4   4   5       24.49       25.34      4.53 o 
  -3   4   5       17.74       19.39      1.82 o 
  -2   4   5       74.35       81.07      2.33 o 
  -1   4   5        2.94        2.75      1.79 o 
   0   4   5        1.69        4.11      1.60 o 
   1   4   5       19.15       18.07      2.54 o 
   2   4   5       35.25       26.36      2.52 o 
   3   4   5       15.97       15.34      2.49 o 
   4   4   5       11.19       10.80      2.37 o 
   5   4   5       12.00        8.57      3.97 o 
   6   4   5       51.23       57.66     19.59 o 
   7   4   5        0.00        0.70      2.62 o 
  -7   5   5        3.85        7.44      4.14 o 
  -6   5   5        2.46        4.52      7.81 o 
  -5   5   5        8.54        5.93      4.60 o 
  -4   5   5       30.56       36.16      5.13 o 
  -3   5   5        0.00       -0.69      1.05 o 
  -2   5   5        0.25        1.92      1.61 o 
  -1   5   5        0.01        0.10      1.72 o 
   0   5   5      317.50      314.98      5.43 o 
   1   5   5       14.09       13.98      2.31 o 
   2   5   5       52.80       52.35      2.72 o 
   3   5   5       35.55       26.59      8.29 o 
   4   5   5        0.01       -0.75      2.17 o 
   5   5   5       27.82       23.49     10.18 o 
   6   5   5        5.81        0.88      2.58 o 
  -6   6   5        1.77       -0.53      3.04 o 
  -5   6   5       14.28       10.28      5.13 o 
  -4   6   5        0.04        3.34      3.99 o 
  -3   6   5        2.04        1.48      1.55 o 
  -2   6   5        0.95        1.94      2.36 o 
  -1   6   5        0.11        0.70      1.58 o 
   0   6   5        5.37        4.71      2.64 o 
   1   6   5        0.58        2.84      1.87 o 
   2   6   5        5.86        8.44      2.82 o 
   3   6   5       13.02        8.33      3.90 o 
   4   6   5        1.59        3.57      2.58 o 
   5   6   5        1.06        0.43      2.30 o 
  -5   7   5        9.36       11.83      5.54 o 
  -4   7   5        8.42       12.68      5.81 o 
  -3   7   5       22.98       35.76      3.92 o 
  -2   7   5        8.84        6.87      2.95 o 
  -1   7   5        1.54        1.66      1.97 o 
   0   7   5        1.87        2.53      2.29 o 
   1   7   5      145.25      151.58      4.00 o 
   2   7   5       22.93       25.68      3.27 o 
   3   7   5       14.51        9.91      4.67 o 
   4   7   5        9.71        9.10      4.25 o 
  -3   8   5        0.02        2.52      4.57 o 
  -2   8   5        4.76        2.63      2.96 o 
  -1   8   5        1.10        1.19      2.21 o 
   0   8   5        0.24        1.80      2.55 o 
   1   8   5        6.88        6.96      4.11 o 
   2   8   5        0.48        2.41      2.94 o 
  -3  -9   6       14.71       17.47      6.82 o 
  -2  -9   6        7.82       -0.07      3.77 o 
  -1  -9   6        0.59        0.12      3.72 o 
   0  -9   6        0.02       -0.05      5.32 o 
   1  -9   6        8.74       -0.34      3.80 o 
  -5  -8   6        1.57        2.01      7.76 o 
  -4  -8   6       71.09       91.00      8.06 o 
  -3  -8   6        4.94        6.05      5.22 o 
  -2  -8   6       25.72       -0.12      3.73 o 
  -1  -8   6        0.00       -0.22      3.56 o 
   0  -8   6        7.33        0.12      5.01 o 
   1  -8   6        0.98       -0.15      4.84 o 
   2  -8   6       10.35       11.73      4.81 o 
   3  -8   6        4.36        2.84      2.14 o 
   4  -8   6        1.13        1.26      2.18 o 
   5  -8   6        0.18       -0.64      2.14 o 
  -6  -7   6       20.98       28.07      5.44 o 
  -5  -7   6        1.37        0.27      3.68 o 
  -4  -7   6       13.25        9.80      5.20 o 
  -3  -7   6       12.35       11.54      8.10 o 
  -2  -7   6        0.62       -0.07      2.90 o 
  -1  -7   6        0.02        1.28      3.56 o 
   0  -7   6       37.91       45.05      5.45 o 
   1  -7   6        8.30        7.16      6.51 o 
   2  -7   6        1.49        1.85      1.42 o 
   3  -7   6        0.76        0.64      1.35 o 
   4  -7   6        0.55        0.09      1.38 o 
   5  -7   6        0.08        0.24      2.90 o 
   6  -7   6        0.00       11.25      8.03 o 
  -6  -6   6        0.01       -0.31      3.05 o 
  -5  -6   6        4.50        2.03      1.38 o 
  -4  -6   6       52.20       65.49      6.10 o 
  -3  -6   6        5.03        2.90      3.97 o 
  -2  -6   6       15.35       14.03      6.68 o 
  -1  -6   6       96.81      113.44      6.13 o 
   0  -6   6       37.43       34.37      4.65 o 
   1  -6   6       40.61       46.74      1.30 o 
   2  -6   6       18.64       29.59      2.61 o 
   3  -6   6        5.75        1.99      2.29 o 
   4  -6   6       38.65       44.60      4.02 o 
   5  -6   6       34.18       47.51      5.06 o 
   6  -6   6        2.76        1.57      3.99 o 
   7  -6   6        2.36       12.70      6.05 o 
  -7  -5   6       17.04       11.92     10.78 o 
  -6  -5   6        7.82        6.59      2.93 o 
  -5  -5   6        0.55        0.28      1.16 o 
  -4  -5   6       94.67       98.89      2.36 o 
  -3  -5   6        2.86        1.03      0.45 o 
  -2  -5   6       85.10       96.36      7.95 o 
  -1  -5   6        4.15        5.83      3.34 o 
   0  -5   6       19.61       21.90      5.78 o 
   1  -5   6       10.01       12.87      1.79 o 
   2  -5   6       75.17       79.94      3.32 o 
   3  -5   6       19.22       23.77      2.02 o 
   4  -5   6       22.61       16.87     14.14 o 
   5  -5   6        0.03       -0.44      2.88 o 
   6  -5   6       27.64       35.74      5.61 o 
   7  -5   6        0.42        5.27      5.35 o 
  -8  -4   6       13.82       15.90      4.49 o 
  -7  -4   6        2.67        1.92      2.53 o 
  -6  -4   6       12.85        4.72      3.22 o 
  -5  -4   6       29.31       23.30      7.75 o 
  -4  -4   6       18.70       14.38      1.56 o 
  -3  -4   6       54.07       59.70      1.80 o 
  -2  -4   6        7.21        7.49      1.57 o 
  -1  -4   6        7.63        4.24      1.79 o 
   0  -4   6        1.10        0.78      0.48 o 
   1  -4   6      200.04      199.63      5.05 o 
   2  -4   6      142.68      146.10      3.15 o 
   3  -4   6        6.20        3.07      3.40 o 
   4  -4   6       12.30       13.56      9.25 o 
   5  -4   6       23.72       11.38     10.09 o 
   6  -4   6       12.13       12.94      4.05 o 
   7  -4   6        1.27       -0.06      2.21 o 
   8  -4   6        5.45        1.26      8.76 o 
  -8  -3   6        4.18        0.00      1.85 o 
  -7  -3   6        5.02        4.61      3.04 o 
  -6  -3   6       10.39        5.87      3.55 o 
  -5  -3   6       31.39       33.95      3.45 o 
  -4  -3   6       13.22       11.58      1.52 o 
  -3  -3   6      229.14      233.54      8.53 o 
  -2  -3   6        8.05       10.32      1.21 o 
  -1  -3   6      694.83      717.69      5.27 o 
   0  -3   6      130.57      134.50      2.17 o 
   1  -3   6        1.49        1.14      1.10 o 
   2  -3   6        0.11       -0.63      1.49 o 
   3  -3   6        1.88        0.83      1.38 o 
   4  -3   6       11.71       12.64      2.93 o 
   5  -3   6        1.22        2.33      2.85 o 
   6  -3   6       10.40       13.76      4.15 o 
   7  -3   6        9.46        0.19      2.37 o 
   8  -3   6        5.10        0.00      2.80 o 
  -8  -2   6        6.18        0.05      2.11 o 
  -7  -2   6       72.05       92.43      4.32 o 
  -6  -2   6        0.00       -0.58      1.45 o 
  -5  -2   6        2.80        1.99      2.08 o 
  -4  -2   6       34.82       39.09      2.09 o 
  -3  -2   6      250.52      240.60      4.29 o 
  -2  -2   6      170.60      180.50      2.81 o 
  -1  -2   6      167.21      178.92      7.72 o 
   0  -2   6       10.33        7.37      1.37 o 
   1  -2   6      373.83      344.96      6.48 o 
   2  -2   6       50.42       46.70      3.30 o 
   3  -2   6        2.49        1.67      2.00 o 
   4  -2   6      181.92      186.99      4.50 o 
   5  -2   6        0.10        0.71      2.59 o 
   6  -2   6        4.34        5.14      3.12 o 
   7  -2   6        0.41        0.08      2.47 o 
   8  -2   6        1.64        0.17      3.38 o 
  -8  -1   6        7.39       -0.06      2.23 o 
  -7  -1   6        1.02       -0.37      2.24 o 
  -6  -1   6       69.45       77.68      5.57 o 
  -5  -1   6        1.20        0.72      1.35 o 
  -4  -1   6       35.57       34.75      2.60 o 
  -3  -1   6      229.91      259.12      7.60 o 
  -2  -1   6      368.03      366.76      7.25 o 
  -1  -1   6       54.56       52.88      1.96 o 
   0  -1   6      340.30      351.47     19.63 o 
   1  -1   6       72.98       70.45      3.69 o 
   2  -1   6        7.27        9.90      2.14 o 
   3  -1   6        8.79       10.10      2.21 o 
   4  -1   6      163.05      170.80      5.11 o 
   5  -1   6       50.96       51.44      3.76 o 
   6  -1   6        0.08       -1.13      2.80 o 
   7  -1   6        2.18       -0.03      3.40 o 
   8  -1   6        2.68        0.27      4.16 o 
  -8   0   6        0.04       -0.15      2.82 o 
  -7   0   6        1.85        7.66      3.84 o 
  -6   0   6       83.28       88.02      4.80 o 
  -5   0   6        0.28        0.87      1.74 o 
  -4   0   6        8.61        9.56      1.64 o 
  -3   0   6       31.11       36.99      1.77 o 
  -2   0   6      468.06      454.41     11.32 o 
  -1   0   6        0.01        0.10      1.02 o 
   0   0   6       80.00       97.60      2.78 o 
   1   0   6      145.65      158.84      3.27 o 
   2   0   6      197.42      182.49      5.27 o 
   3   0   6        9.40        4.48      2.64 o 
   4   0   6       25.83       28.95      3.81 o 
   5   0   6       69.98       71.32      5.32 o 
   6   0   6      115.52      144.09      6.82 o 
   7   0   6        2.42        2.59      3.38 o 
   8   0   6        0.06       -1.42      3.79 o 
  -8   1   6        0.27        6.00      4.40 o 
  -7   1   6       19.40       26.17      4.63 o 
  -6   1   6       37.43       36.93      4.44 o 
  -5   1   6       37.98       42.39      4.94 o 
  -4   1   6      113.82      122.49      6.86 o 
  -3   1   6        4.41        5.11      2.63 o 
  -2   1   6      114.60      136.39      3.51 o 
  -1   1   6      312.91      281.57      5.07 o 
   0   1   6       36.72       39.98      3.39 o 
   1   1   6       43.11       39.57      2.48 o 
   2   1   6      410.89      410.69      7.68 o 
   3   1   6       39.27       41.79      3.10 o 
   4   1   6       42.76       44.62      3.63 o 
   5   1   6      130.57      152.66      6.24 o 
   6   1   6       10.68        6.89      7.26 o 
   7   1   6        3.67        4.69      4.40 o 
   8   1   6        4.41        3.86      5.12 o 
  -8   2   6        5.08       11.86      5.21 o 
  -7   2   6        2.28       -0.28      2.66 o 
  -6   2   6       56.20       57.53      6.13 o 
  -5   2   6        3.20        1.69      5.59 o 
  -4   2   6       47.39       57.29      7.77 o 
  -3   2   6       65.45       56.52      3.42 o 
  -2   2   6       59.86       61.62      3.87 o 
  -1   2   6       42.39       40.69      5.06 o 
   0   2   6       84.88       79.64      3.09 o 
   1   2   6        0.79        1.05      1.80 o 
   2   2   6      451.90      456.82     16.83 o 
   3   2   6        0.60        0.29      2.02 o 
   4   2   6        1.21        1.10      2.39 o 
   5   2   6      105.64      124.88      4.98 o 
   6   2   6       21.00        6.76     12.03 o 
   7   2   6       10.07        3.11      3.63 o 
  -8   3   6        6.58        9.91      4.59 o 
  -7   3   6        4.32        7.56      4.67 o 
  -6   3   6        5.43        3.68      4.62 o 
  -5   3   6        5.59        9.41      4.52 o 
  -4   3   6       18.89       14.98      4.62 o 
  -3   3   6        0.78       -0.02      1.17 o 
  -2   3   6        0.02        0.77      1.49 o 
  -1   3   6       39.06       36.61      3.09 o 
   0   3   6       13.28       13.09      2.58 o 
   1   3   6      153.93      163.45      4.95 o 
   2   3   6        4.54        7.16      2.44 o 
   3   3   6        1.92        2.90      2.87 o 
   4   3   6        2.22        3.29      2.70 o 
   5   3   6        2.96        0.22      3.21 o 
   6   3   6        1.65        0.41      1.84 o 
   7   3   6        8.70        4.43      5.34 o 
  -7   4   6        0.01        1.45      4.15 o 
  -6   4   6        2.56       -1.79      7.01 o 
  -5   4   6        6.50        5.08      4.43 o 
  -4   4   6       38.72       37.37      5.35 o 
  -3   4   6      154.27      150.52      6.77 o 
  -2   4   6       23.99       25.64      2.04 o 
  -1   4   6        9.41       10.88      2.99 o 
   0   4   6       31.18       33.79      3.08 o 
   1   4   6       59.85       56.93      2.91 o 
   2   4   6       67.87       61.05      2.86 o 
   3   4   6       10.03       10.13      2.31 o 
   4   4   6       73.29       89.00      5.43 o 
   5   4   6        4.04        1.20      2.30 o 
  -7   5   6        2.45        0.34      3.97 o 
  -6   5   6        1.56        1.94      4.81 o 
  -5   5   6        6.90        8.18      5.06 o 
  -4   5   6        0.95        0.80      3.72 o 
  -3   5   6        8.20        6.56      2.14 o 
  -2   5   6        0.04        0.95      1.43 o 
  -1   5   6        3.95        2.40      2.04 o 
   0   5   6       74.61       82.24      4.09 o 
   1   5   6        2.39        1.85      1.76 o 
   2   5   6       18.74       21.44      2.80 o 
   3   5   6       11.55        7.25      4.15 o 
   4   5   6        1.27       -0.67      2.43 o 
   5   5   6        0.09       -1.09      2.83 o 
   6   5   6        0.73       -2.87      3.40 o 
  -6   6   6        0.39       -3.92      5.56 o 
  -5   6   6        0.26        0.99      4.28 o 
  -4   6   6        0.03        2.76      7.74 o 
  -3   6   6       72.36       77.74      2.84 o 
  -2   6   6       34.65       38.22      3.56 o 
  -1   6   6       39.81       46.54      2.88 o 
   0   6   6       21.29       26.62      3.37 o 
   1   6   6        2.55        1.06      2.27 o 
   2   6   6       34.25       37.00      3.87 o 
   3   6   6       15.47       11.56      5.41 o 
   4   6   6        0.86       -0.13      2.72 o 
   5   6   6        4.71        3.82      5.73 o 
  -4   7   6        0.29        8.44      9.55 o 
  -3   7   6        0.07        0.67      1.96 o 
  -2   7   6       23.13       24.29      3.11 o 
  -1   7   6        0.25       -1.56      2.78 o 
   0   7   6       16.52       20.72      3.72 o 
   1   7   6       10.45        6.66      3.22 o 
   2   7   6        2.51        2.88      2.83 o 
   3   7   6        0.42        1.46      3.39 o 
  -2   8   6        2.65        3.38      2.49 o 
  -1   8   6       16.87       20.85      3.68 o 
   0   8   6        2.15        2.56      2.77 o 
   1   8   6        7.18        4.85      3.14 o 
  -2  -9   7       10.18       -0.19      6.92 o 
  -1  -9   7        0.21        0.22      4.14 o 
   0  -9   7        9.82       -0.10      3.65 o 
  -4  -8   7        1.36        6.92      5.73 o 
  -3  -8   7        4.20        3.31      8.01 o 
  -2  -8   7       13.12       13.98      9.34 o 
  -1  -8   7       34.79       -0.10      5.42 o 
   0  -8   7        0.16        0.00      2.49 o 
   1  -8   7        0.18        0.12      3.27 o 
   2  -8   7        8.14       -0.29      5.54 o 
   3  -8   7        8.18       12.89      5.10 o 
   4  -8   7        0.04        0.71      1.71 o 
  -5  -7   7        0.55        0.58      4.09 o 
  -4  -7   7       12.81       10.67      5.44 o 
  -3  -7   7       81.58      100.70      7.46 o 
  -2  -7   7       26.95       40.73      5.81 o 
  -1  -7   7        2.82        0.10      4.72 o 
   0  -7   7       38.85        0.15      5.01 o 
   1  -7   7       37.44       47.15      5.52 o 
   2  -7   7        1.23        0.62      0.83 o 
   3  -7   7        0.17        0.68      1.29 o 
   4  -7   7        0.04        2.33      2.85 o 
   5  -7   7        8.63        0.58      3.34 o 
   6  -7   7        1.96        8.59      5.03 o 
  -6  -6   7        2.95        3.29      4.18 o 
  -5  -6   7       25.53       28.58      5.64 o 
  -4  -6   7        0.09       -0.56      5.71 o 
  -3  -6   7        4.77        4.93      4.14 o 
  -2  -6   7       29.10       26.55      4.86 o 
  -1  -6   7        1.94        4.09      6.17 o 
   0  -6   7        5.36        5.37      3.75 o 
   1  -6   7       16.29       21.61      1.85 o 
   2  -6   7       13.42       16.36      2.92 o 
   3  -6   7        0.01        2.28      2.49 o 
   4  -6   7        8.33        0.02      3.05 o 
   5  -6   7        0.84        0.05      2.44 o 
   6  -6   7        0.00        0.99      3.94 o 
  -7  -5   7        0.47        0.48      2.11 o 
  -6  -5   7        1.17        0.44      1.62 o 
  -5  -5   7        7.88        6.62      2.45 o 
  -4  -5   7        4.73        2.89      1.34 o 
  -3  -5   7       58.31       68.30      2.38 o 
  -2  -5   7      146.23      182.10      9.73 o 
  -1  -5   7       11.09       12.51      3.82 o 
   0  -5   7       60.76       66.96      1.40 o 
   1  -5   7       90.44      109.08      1.99 o 
   2  -5   7        0.67       -0.34      1.73 o 
   3  -5   7       38.59       44.71      2.79 o 
   4  -5   7        0.69        0.18      2.10 o 
   5  -5   7        0.40        0.46      1.87 o 
   6  -5   7        3.70        7.09      4.72 o 
   7  -5   7        3.85       -3.22      5.22 o 
  -7  -4   7        2.37        0.56      3.03 o 
  -6  -4   7       17.26        6.41      5.79 o 
  -5  -4   7        7.92        3.13      1.55 o 
  -4  -4   7       45.45       50.47      1.99 o 
  -3  -4   7       12.72       10.66      1.52 o 
  -2  -4   7       55.38       51.32      1.74 o 
  -1  -4   7      176.93      171.14      4.27 o 
   0  -4   7        6.14        6.52      1.39 o 
   1  -4   7       55.29       56.39      1.99 o 
   2  -4   7        1.50        0.34      1.93 o 
   3  -4   7        2.04        2.66      2.08 o 
   4  -4   7       18.40       20.22      3.16 o 
   5  -4   7        0.08        1.40      2.67 o 
   6  -4   7        1.03        3.61      2.98 o 
   7  -4   7        0.02        0.48      2.70 o 
  -8  -3   7        6.91       -0.01      1.79 o 
  -7  -3   7        8.42        7.77      2.74 o 
  -6  -3   7        5.31        3.30      2.47 o 
  -5  -3   7       34.54       40.57      2.36 o 
  -4  -3   7       20.77       22.95      1.96 o 
  -3  -3   7        8.84        7.94      1.53 o 
  -2  -3   7       48.69       54.37      2.46 o 
  -1  -3   7        4.15        2.59      1.18 o 
   0  -3   7      103.68      108.07      2.38 o 
   1  -3   7      190.96      196.41      3.52 o 
   2  -3   7      114.97      118.49      2.92 o 
   3  -3   7      315.27      305.15      7.79 o 
   4  -3   7        0.73       -0.14      3.42 o 
   5  -3   7        0.04       -0.51      2.39 o 
   6  -3   7       10.03        4.99      7.72 o 
   7  -3   7        0.32        0.25      3.25 o 
   8  -3   7        6.49        0.64      4.26 o 
  -8  -2   7        5.37       -0.08      2.57 o 
  -7  -2   7        0.22        0.57      2.61 o 
  -6  -2   7       57.39       64.57      3.39 o 
  -5  -2   7       30.27       34.18      2.15 o 
  -4  -2   7      354.99      383.05      5.72 o 
  -3  -2   7       34.49       36.26      2.03 o 
  -2  -2   7       10.23       14.89      1.72 o 
  -1  -2   7       25.57       25.98      1.96 o 
   0  -2   7      516.08      501.96     10.75 o 
   1  -2   7      135.24      127.90      3.22 o 
   2  -2   7      114.50      117.61      4.71 o 
   3  -2   7       99.19      112.69      3.50 o 
   4  -2   7       36.05       29.55      3.01 o 
   5  -2   7       58.85       66.05      6.13 o 
   6  -2   7        0.02       -0.21      2.69 o 
   7  -2   7        0.61        0.03      2.54 o 
   8  -2   7        0.34       -0.41      3.25 o 
  -8  -1   7        0.05       -0.02      2.34 o 
  -7  -1   7       37.80       42.27      4.70 o 
  -6  -1   7       17.10       22.71      3.11 o 
  -5  -1   7       16.39       18.62      2.58 o 
  -4  -1   7       13.72       15.21      2.63 o 
  -3  -1   7        1.15        1.27      1.08 o 
  -2  -1   7       22.05       19.98      2.55 o 
  -1  -1   7      803.85      824.85     51.82 o 
   0  -1   7      159.32      181.57      4.89 o 
   1  -1   7      241.96      208.20      3.71 o 
   2  -1   7      130.98      132.42      4.02 o 
   3  -1   7        6.73        5.43      2.22 o 
   4  -1   7      138.88      136.68      4.43 o 
   5  -1   7       39.19       43.27      5.83 o 
   6  -1   7       13.72       -0.38      2.14 o 
   7  -1   7       13.81        0.24      2.67 o 
   8  -1   7       13.13        0.15      3.28 o 
  -8   0   7       24.20       23.58      5.24 o 
  -7   0   7       28.53       36.07      4.80 o 
  -6   0   7        1.52        0.17      2.03 o 
  -5   0   7        2.52        2.45      1.55 o 
  -4   0   7       20.58       20.73      1.97 o 
  -3   0   7      726.48      767.06     30.02 o 
  -2   0   7       10.13       12.72      2.66 o 
  -1   0   7        0.97        1.19      1.86 o 
   0   0   7       29.07       34.91      2.46 o 
   1   0   7      564.76      566.77      7.60 o 
   2   0   7        0.51        2.12      2.30 o 
   3   0   7       18.67       19.52      2.85 o 
   4   0   7      198.82      218.97      5.48 o 
   5   0   7       11.64       13.93      4.18 o 
   6   0   7        0.00       -0.07      2.29 o 
   7   0   7        2.37       -1.10      4.17 o 
   8   0   7        0.01        5.92      7.06 o 
  -8   1   7        7.08        9.56      5.04 o 
  -7   1   7        0.18        0.01      2.43 o 
  -6   1   7        4.83        2.88      6.36 o 
  -5   1   7       87.67       96.56      6.15 o 
  -4   1   7       28.26       26.49      1.44 o 
  -3   1   7       11.59       16.02      3.34 o 
  -2   1   7      147.63      152.36      6.65 o 
  -1   1   7       30.48       29.32      4.20 o 
   0   1   7       83.24       82.47      6.85 o 
   1   1   7        2.90        1.21      1.82 o 
   2   1   7      147.71      143.05      5.91 o 
   3   1   7      116.90      109.36      5.04 o 
   4   1   7      100.21      109.68      6.00 o 
   5   1   7        3.64        5.71      3.22 o 
   6   1   7        0.02        4.40      4.29 o 
   7   1   7        7.31        7.48      7.67 o 
  -8   2   7        0.00       -4.54      6.52 o 
  -7   2   7        4.34        4.60      4.27 o 
  -6   2   7        0.08       -0.99      3.85 o 
  -5   2   7       25.98       26.74      8.16 o 
  -4   2   7       10.92       10.57      6.82 o 
  -3   2   7        0.65       -0.18      2.14 o 
  -2   2   7       18.01       19.12      4.74 o 
  -1   2   7       15.77       17.66      4.41 o 
   0   2   7       11.22        8.80      2.89 o 
   1   2   7      114.96      118.53      5.86 o 
   2   2   7       17.47       15.56      3.35 o 
   3   2   7      133.52      140.50      5.26 o 
   4   2   7        7.79        8.55      3.14 o 
   5   2   7       60.81       75.12      5.91 o 
   6   2   7        9.39        6.63      6.46 o 
   7   2   7        1.85        6.22      5.96 o 
  -7   3   7        7.50        5.66      6.51 o 
  -6   3   7        3.32        0.02      4.43 o 
  -5   3   7        6.41       10.74      4.96 o 
  -4   3   7       11.06        3.32      6.83 o 
  -3   3   7       15.05       17.42      1.92 o 
  -2   3   7      116.30      116.03      2.77 o 
  -1   3   7      901.43      927.03     11.43 o 
   0   3   7      209.32      220.12      8.28 o 
   1   3   7        4.78        6.86      2.71 o 
   2   3   7       32.31       24.91      3.80 o 
   3   3   7       74.28       72.60      6.29 o 
   4   3   7       91.87       89.89      5.45 o 
   5   3   7       34.10       21.53     18.95 o 
   6   3   7        7.81        2.33      3.66 o 
   7   3   7        4.98        1.61      3.24 o 
  -7   4   7        3.72        8.43      4.40 o 
  -6   4   7        0.62       -1.50      4.69 o 
  -5   4   7        5.69        5.20      4.96 o 
  -4   4   7       15.01        9.73      4.86 o 
  -3   4   7        9.44       11.90      2.13 o 
  -2   4   7       54.86       64.51      2.65 o 
  -1   4   7        0.30        0.98      1.68 o 
   0   4   7       11.44       12.17      2.22 o 
   1   4   7        4.11        5.74      2.06 o 
   2   4   7        5.19        2.56      2.28 o 
   3   4   7       51.49       54.30      3.27 o 
   4   4   7        1.14        0.00      2.20 o 
   5   4   7        1.68       -0.32      3.04 o 
   6   4   7        4.75        0.75      2.51 o 
  -6   5   7        6.78       10.33      6.14 o 
  -5   5   7       19.29       18.36      9.53 o 
  -4   5   7       85.68       95.76     11.22 o 
  -3   5   7       10.46        7.82      2.77 o 
  -2   5   7        0.01        0.33      1.40 o 
  -1   5   7      130.49      139.55      3.96 o 
   0   5   7      136.21      148.59      4.24 o 
   1   5   7      193.12      187.23      4.66 o 
   2   5   7       11.40        7.84      2.73 o 
   3   5   7        7.04        3.01      3.23 o 
   4   5   7       33.53       29.23     12.65 o 
   5   5   7        6.73        7.08      5.83 o 
  -5   6   7        0.99        3.53      8.63 o 
  -4   6   7        2.04        0.63      4.55 o 
  -3   6   7        3.56        3.32      1.95 o 
  -2   6   7        8.54        5.02      2.50 o 
  -1   6   7       33.47       35.46      3.46 o 
   0   6   7       75.94       74.63      4.53 o 
   1   6   7        0.37       -0.32      2.07 o 
   2   6   7       16.27       12.72      5.37 o 
   3   6   7        0.02       -0.89      3.05 o 
   4   6   7        1.76        0.21      4.52 o 
  -3   7   7       22.59       30.71      4.75 o 
  -2   7   7        0.05        1.16      2.94 o 
  -1   7   7        1.32       -0.31      1.95 o 
   0   7   7       29.61       22.40     11.99 o 
   1   7   7        6.14        3.28      2.85 o 
   2   7   7        0.08       -0.17      3.03 o 
   3   7   7        6.71        9.60      6.75 o 
  -2  -9   8       12.76       -0.12      4.40 o 
  -1  -9   8        0.50       -0.02      3.41 o 
   0  -9   8        5.00       -0.17      6.24 o 
  -4  -8   8       12.16       18.92      6.73 o 
  -3  -8   8        0.46        2.76      5.22 o 
  -2  -8   8        4.80       -0.02      3.14 o 
  -1  -8   8        6.76        0.02      3.14 o 
   0  -8   8       10.28       -0.17      3.73 o 
   1  -8   8        2.30        0.10      5.37 o 
   2  -8   8       14.04        0.19      3.65 o 
  -5  -7   8        4.30        5.03      5.25 o 
  -4  -7   8        9.96        2.54      7.52 o 
  -3  -7   8        4.09        0.05      3.14 o 
  -2  -7   8        0.06       -0.12      3.27 o 
  -1  -7   8        2.91        0.05      2.98 o 
   0  -7   8        0.01        0.15      3.22 o 
   1  -7   8        4.95        0.05      2.76 o 
   2  -7   8        0.33        0.16      0.83 o 
   3  -7   8        0.97        1.44      2.73 o 
   4  -7   8        9.24       10.36      3.49 o 
   5  -7   8       11.81       21.43      8.39 o 
  -6  -6   8        3.75        2.52      4.57 o 
  -5  -6   8        2.10        6.05      4.89 o 
  -4  -6   8        4.27        5.25      4.60 o 
  -3  -6   8        0.42       -0.02      4.18 o 
  -2  -6   8       11.91       15.24      4.69 o 
  -1  -6   8        0.48        1.64      3.70 o 
   0  -6   8        3.52        6.68      4.06 o 
   1  -6   8       52.59       63.97      2.57 o 
   2  -6   8       63.20       80.80      3.79 o 
   3  -6   8       15.37       22.55      3.31 o 
   4  -6   8       10.37       11.47      3.75 o 
   5  -6   8       24.93       22.84      5.06 o 
   6  -6   8        5.21        0.07      3.63 o 
  -7  -5   8        3.97        2.27      2.11 o 
  -6  -5   8        3.22        1.20      1.87 o 
  -5  -5   8        1.41        1.51      1.79 o 
  -4  -5   8       15.67       12.49      4.35 o 
  -3  -5   8        9.25        5.88      2.52 o 
  -2  -5   8        0.23        0.20      0.44 o 
  -1  -5   8       32.39       29.94      1.26 o 
   0  -5   8       51.49       45.27      1.56 o 
   1  -5   8        0.30        0.21      0.95 o 
   2  -5   8        0.00        1.02      1.24 o 
   3  -5   8        9.95       11.47      2.08 o 
   4  -5   8        4.04        4.36      2.77 o 
   5  -5   8        1.15        3.14      2.98 o 
   6  -5   8        5.47        4.11      4.96 o 
   7  -5   8        1.29        0.41      4.52 o 
  -7  -4   8        4.72        1.96      2.19 o 
  -6  -4   8        0.84        1.44      2.57 o 
  -5  -4   8        7.88        2.95      3.12 o 
  -4  -4   8       45.00       52.82      2.89 o 
  -3  -4   8       88.55       93.26      3.13 o 
  -2  -4   8      216.62      242.83     13.30 o 
  -1  -4   8        6.13        4.53      1.31 o 
   0  -4   8      131.74      139.43      6.21 o 
   1  -4   8       47.21       49.02      3.86 o 
   2  -4   8      149.75      168.50      3.44 o 
   3  -4   8      153.98      183.23      8.09 o 
   4  -4   8        4.44        5.09      2.80 o 
   5  -4   8        7.43        6.90      3.49 o 
   6  -4   8        0.00       -0.36      3.61 o 
   7  -4   8        0.22        0.73      3.17 o 
  -7  -3   8       21.06       20.40      3.95 o 
  -6  -3   8       21.15       16.88      5.54 o 
  -5  -3   8       40.97       45.70      2.21 o 
  -4  -3   8      148.98      158.93      3.54 o 
  -3  -3   8       14.11        7.39      3.44 o 
  -2  -3   8      153.21      165.40      4.17 o 
  -1  -3   8       54.57       54.90      4.24 o 
   0  -3   8       40.29       41.09      2.17 o 
   1  -3   8        2.24        1.64      1.38 o 
   2  -3   8        4.55        5.44      2.21 o 
   3  -3   8        0.09        0.88      2.25 o 
   4  -3   8       67.70       82.54      3.76 o 
   5  -3   8       14.76       10.62      3.12 o 
   6  -3   8        1.29        0.16      2.41 o 
   7  -3   8        2.85        0.13      3.21 o 
  -8  -2   8       13.49       -0.13      2.45 o 
  -7  -2   8       23.45       11.60     12.95 o 
  -6  -2   8        9.76       17.82      2.50 o 
  -5  -2   8        9.76        2.40      4.23 o 
  -4  -2   8        6.46        3.88      1.74 o 
  -3  -2   8        1.91        1.41      1.61 o 
  -2  -2   8        0.31       -0.12      1.69 o 
  -1  -2   8       63.61       74.10      7.28 o 
   0  -2   8      346.88      332.58     20.16 o 
   1  -2   8      210.67      219.65      6.63 o 
   2  -2   8       43.37       46.34      5.92 o 
   3  -2   8      232.41      252.87     12.04 o 
   4  -2   8      118.47      125.24      5.75 o 
   5  -2   8       17.46       18.69      3.51 o 
   6  -2   8        3.46        0.09      2.39 o 
   7  -2   8        3.90        0.21      2.74 o 
  -8  -1   8        4.62       -0.11      2.49 o 
  -7  -1   8       16.45        0.05      3.28 o 
  -6  -1   8       45.28       51.00      2.81 o 
  -5  -1   8       16.58       18.64      2.01 o 
  -4  -1   8        4.47        4.30      1.60 o 
  -3  -1   8        4.89        4.32      1.40 o 
  -2  -1   8       27.13       33.99      6.72 o 
  -1  -1   8      156.12      165.14     14.83 o 
   0  -1   8        5.71        7.91      1.97 o 
   1  -1   8      186.17      175.42      4.79 o 
   2  -1   8        0.68        0.01      2.19 o 
   3  -1   8       16.80       14.16      2.77 o 
   4  -1   8        2.70        3.97      3.14 o 
   5  -1   8        1.69        1.48      3.14 o 
   6  -1   8        5.85        0.30      2.67 o 
   7  -1   8        3.53       -0.25      3.72 o 
  -8   0   8       13.59       19.67      5.32 o 
  -7   0   8        0.01        2.05      2.98 o 
  -6   0   8       17.82       14.95      4.77 o 
  -5   0   8       46.51       49.45      2.34 o 
  -4   0   8        3.57        3.84      1.81 o 
  -3   0   8        5.85        9.37      2.44 o 
  -2   0   8        2.63        3.51      2.59 o 
  -1   0   8        0.69       -1.93      1.93 o 
   0   0   8        4.29        6.25      3.54 o 
   1   0   8       10.40       15.98      2.44 o 
   2   0   8       30.88       30.06      2.87 o 
   3   0   8        2.35        3.71      2.55 o 
   4   0   8      429.97      473.59     16.11 o 
   5   0   8       38.09       46.22      4.34 o 
   6   0   8        9.61        0.04      3.13 o 
   7   0   8       20.74        0.02      3.50 o 
  -8   1   8        0.04        1.41      4.05 o 
  -7   1   8        2.60        3.23      4.85 o 
  -6   1   8        1.72        0.12      4.98 o 
  -5   1   8        6.35        8.81      4.43 o 
  -4   1   8        2.18        1.05      1.22 o 
  -3   1   8        1.66        1.92      3.67 o 
  -2   1   8      241.51      221.99     12.14 o 
  -1   1   8        9.04       12.63      2.66 o 
   0   1   8       21.06       21.99      2.82 o 
   1   1   8       23.27       20.97      3.10 o 
   2   1   8       46.52       40.32      3.99 o 
   3   1   8       12.50       15.36      3.11 o 
   4   1   8        9.22       12.57      3.45 o 
   5   1   8       19.74        8.80     14.71 o 
   6   1   8       14.07       11.31      9.79 o 
   7   1   8        0.27        1.25      3.71 o 
  -7   2   8        5.47        9.17      6.16 o 
  -6   2   8        1.51        0.46      3.82 o 
  -5   2   8       77.14       94.11     10.27 o 
  -4   2   8       15.63       15.66      0.95 o 
  -3   2   8        2.45        4.08      3.51 o 
  -2   2   8        3.15        4.24      3.29 o 
  -1   2   8        0.74        0.16      2.99 o 
   0   2   8      570.42      566.85     28.58 o 
   1   2   8      186.34      180.68      5.78 o 
   2   2   8       85.70       80.61      4.01 o 
   3   2   8        1.04        3.01      2.72 o 
   4   2   8        1.68        0.20      3.11 o 
   5   2   8      120.63      138.83      6.06 o 
   6   2   8        2.70       -0.10      4.97 o 
   7   2   8        0.38        3.17      3.95 o 
  -7   3   8        0.11       -1.47      3.61 o 
  -6   3   8        3.11       -1.02      7.33 o 
  -5   3   8        0.04        0.89      4.09 o 
  -4   3   8       60.14       59.20      4.12 o 
  -3   3   8       18.61       19.30      2.44 o 
  -2   3   8        0.07       -1.74      3.18 o 
  -1   3   8       42.38       44.26      3.94 o 
   0   3   8       39.54       44.09      3.79 o 
   1   3   8       25.27       23.41      4.09 o 
   2   3   8       16.26       15.49      3.17 o 
   3   3   8        0.10       -0.28      1.82 o 
   4   3   8        7.35        2.84      4.92 o 
   5   3   8       10.00        7.09      8.83 o 
   6   3   8        0.07        0.20      3.30 o 
  -6   4   8        6.77        9.70      6.22 o 
  -5   4   8       13.07       12.36      5.73 o 
  -4   4   8       89.05       91.13      2.09 o 
  -3   4   8       35.31       36.42      2.77 o 
  -2   4   8      122.61      137.52      4.06 o 
  -1   4   8       54.96       60.59     12.28 o 
   0   4   8       12.13       12.37      2.46 o 
   1   4   8      158.50      133.94     30.32 o 
   2   4   8        0.33        0.31      2.02 o 
   3   4   8       52.27       45.49      3.85 o 
   4   4   8        2.65        0.44      2.23 o 
   5   4   8        4.75        1.25      2.69 o 
  -6   5   8        0.09        1.69      5.49 o 
  -5   5   8        0.25       -4.04      8.71 o 
  -4   5   8       31.67       14.91     16.77 o 
  -3   5   8        7.30        7.25      2.99 o 
  -2   5   8       10.69        9.67      4.57 o 
  -1   5   8       37.44       41.28      3.58 o 
   0   5   8       28.65       25.16      3.78 o 
   1   5   8       51.83       55.98      3.35 o 
   2   5   8       30.86       28.17      9.78 o 
   3   5   8       27.70       23.33      8.66 o 
   4   5   8       24.80        8.39      8.23 o 
   5   5   8        0.03        0.64      3.77 o 
  -4   6   8        1.28        0.39      4.62 o 
  -3   6   8        4.03        0.69      2.53 o 
  -2   6   8        5.55        5.37      2.83 o 
  -1   6   8       23.90       18.32      6.65 o 
   0   6   8       23.13       23.36      4.04 o 
   1   6   8       17.22       25.30      4.01 o 
   2   6   8        4.53        3.36      2.84 o 
   3   6   8        0.21        2.03      2.61 o 
  -2   7   8        1.80        3.95      2.67 o 
  -1   7   8        2.38        4.37      3.67 o 
   0   7   8       15.78       10.92      7.51 o 
   1   7   8        3.73        3.67      2.72 o 
  -1  -9   9        8.43       -0.15      6.89 o 
   0  -9   9        4.96       -0.24      4.38 o 
  -3  -8   9        2.26        3.63      9.17 o 
  -2  -8   9        0.05       -0.15      6.22 o 
  -1  -8   9        4.22       -0.02      5.27 o 
   0  -8   9        5.46       -0.15      3.82 o 
   1  -8   9        0.00        0.17      3.82 o 
   2  -8   9        0.20        0.10      5.51 o 
  -5  -7   9        4.22        9.19      5.81 o 
  -4  -7   9        5.17        3.94      5.35 o 
  -3  -7   9       33.47       -0.12      3.73 o 
  -2  -7   9        0.14       -0.05      4.93 o 
  -1  -7   9        5.81        0.07      5.13 o 
   0  -7   9       22.58       -0.19      5.78 o 
   1  -7   9        3.74       -0.27      3.48 o 
   2  -7   9        0.88        0.88      2.10 o 
   3  -7   9        6.42        9.53      6.14 o 
   4  -7   9       13.22       22.33      6.80 o 
   5  -7   9        0.04        0.44      5.59 o 
  -6  -6   9        8.63        7.43      5.42 o 
  -5  -6   9        3.72        1.35      4.40 o 
  -4  -6   9        0.38       -0.02      2.88 o 
  -3  -6   9        0.04        0.02      2.78 o 
  -2  -6   9        2.87       -0.05      4.52 o 
  -1  -6   9        6.23       -0.05      4.35 o 
   0  -6   9       26.21       27.15     13.90 o 
   1  -6   9        0.00        0.60      1.03 o 
   2  -6   9        4.04        4.00      1.74 o 
   3  -6   9        5.93        5.48      3.17 o 
   4  -6   9        9.37       12.94      3.38 o 
   5  -6   9        2.10        4.07      3.29 o 
   6  -6   9        2.03        0.02      3.05 o 
  -6  -5   9        0.02        0.62      2.06 o 
  -5  -5   9        1.56        0.16      1.47 o 
  -4  -5   9        2.24        1.01      1.17 o 
  -3  -5   9       21.64       20.12      1.07 o 
  -2  -5   9       64.40       67.14      3.78 o 
  -1  -5   9       98.88      108.93      2.46 o 
   0  -5   9      162.02      180.17      2.94 o 
   1  -5   9       16.30       21.27      1.91 o 
   2  -5   9      143.16      177.38      9.28 o 
   3  -5   9       62.94       84.73      9.89 o 
   4  -5   9       52.71       69.09      5.96 o 
   5  -5   9        8.33        9.64      5.13 o 
   6  -5   9        0.07       -1.90      3.06 o 
  -7  -4   9        0.64        0.91      1.93 o 
  -6  -4   9       18.89       12.18      8.11 o 
  -5  -4   9      111.61      142.99      5.41 o 
  -4  -4   9        8.06        4.85      2.27 o 
  -3  -4   9       39.87       51.22      2.43 o 
  -2  -4   9       49.34       45.77      1.62 o 
  -1  -4   9       44.32       41.67      1.55 o 
   0  -4   9      231.76      243.45     10.83 o 
   1  -4   9       24.98       29.13      1.98 o 
   2  -4   9       48.85       59.96      4.13 o 
   3  -4   9       24.86       26.49      3.23 o 
   4  -4   9       12.84        9.97      6.54 o 
   5  -4   9       26.77       36.08      4.03 o 
   6  -4   9        1.29        2.52      3.64 o 
   7  -4   9        0.02        0.07      3.23 o 
  -7  -3   9        8.17        6.84      3.34 o 
  -6  -3   9        3.61        3.65      1.90 o 
  -5  -3   9        1.04        1.75      1.95 o 
  -4  -3   9       15.14       21.77      2.88 o 
  -3  -3   9        0.52        0.91      1.90 o 
  -2  -3   9      252.90      280.38      4.53 o 
  -1  -3   9       20.34       23.74      2.17 o 
   0  -3   9      129.41      123.80      3.98 o 
   1  -3   9       40.83       45.30      2.79 o 
   2  -3   9        3.58        3.24      3.07 o 
   3  -3   9       48.60       56.70      4.60 o 
   4  -3   9        3.24        6.85      3.30 o 
   5  -3   9       58.73       70.26      4.51 o 
   6  -3   9       14.63        0.09      2.35 o 
   7  -3   9        1.65        0.01      3.27 o 
  -7  -2   9        0.38        0.20      2.76 o 
  -6  -2   9        0.34        1.02      1.61 o 
  -5  -2   9       34.09       45.97      2.69 o 
  -4  -2   9      368.55      415.28     13.53 o 
  -3  -2   9       38.52       41.28      2.09 o 
  -2  -2   9        7.95        9.34      1.95 o 
  -1  -2   9       42.59       33.35      5.69 o 
   0  -2   9       12.23       11.72      2.43 o 
   1  -2   9       57.23       60.40      2.75 o 
   2  -2   9        7.12        8.49      2.28 o 
   3  -2   9      192.28      222.27      5.97 o 
   4  -2   9        4.87        6.18      3.30 o 
   5  -2   9        0.07       -0.64      3.13 o 
   6  -2   9       15.00        0.61      3.01 o 
   7  -2   9        0.05        0.12      2.86 o 
  -7  -1   9        0.13       -0.10      2.71 o 
  -6  -1   9       82.76       88.37      3.76 o 
  -5  -1   9       19.86       23.42      2.07 o 
  -4  -1   9        4.93        4.79      2.28 o 
  -3  -1   9      260.41      283.49      6.15 o 
  -2  -1   9        1.22        1.44      2.30 o 
  -1  -1   9       12.39       16.88      2.74 o 
   0  -1   9        8.47        2.12      2.89 o 
   1  -1   9       83.49       76.28      3.19 o 
   2  -1   9       11.70        7.11      2.91 o 
   3  -1   9       13.65        9.72      3.46 o 
   4  -1   9        0.15        1.37      2.26 o 
   5  -1   9       16.92        0.20      2.42 o 
   6  -1   9       50.39       71.47      5.38 o 
   7  -1   9       34.21        0.34      3.71 o 
  -7   0   9        5.94        5.59      6.80 o 
  -6   0   9        6.44       -0.39      3.46 o 
  -5   0   9        0.63       -0.40      1.72 o 
  -4   0   9       12.13       15.69      2.12 o 
  -3   0   9       91.23      105.00      5.00 o 
  -2   0   9       24.00       29.03      3.00 o 
  -1   0   9        1.92        1.51      2.07 o 
   0   0   9       10.18        6.97      2.62 o 
   1   0   9       38.30       39.21      3.09 o 
   2   0   9        1.93        2.52      2.36 o 
   3   0   9       13.52        9.64      3.00 o 
   4   0   9        4.03        3.61      3.62 o 
   5   0   9       19.23        0.13      2.73 o 
   6   0   9       37.31       38.18     25.27 o 
   7   0   9        0.06        0.59      4.44 o 
  -7   1   9        1.93        0.42      2.96 o 
  -6   1   9        8.75        0.92      6.34 o 
  -5   1   9        0.26        0.90      0.43 o 
  -4   1   9        0.15        0.38      1.44 o 
  -3   1   9      111.79      110.95      5.48 o 
  -2   1   9      118.97      138.82      4.65 o 
  -1   1   9      188.29      188.01     12.62 o 
   0   1   9        3.31        1.14      2.53 o 
   1   1   9        0.36        1.15      3.62 o 
   2   1   9      307.18      276.24      6.74 o 
   3   1   9      108.40      118.07      5.62 o 
   4   1   9       99.29      108.86      6.00 o 
   5   1   9        0.81       -0.41      4.38 o 
   6   1   9        7.37       10.31     10.68 o 
   7   1   9        6.32        0.78      4.01 o 
  -7   2   9        1.66       -0.68      4.72 o 
  -6   2   9        0.41        0.19      3.75 o 
  -5   2   9       13.00        0.70      6.22 o 
  -4   2   9       32.99        8.43     12.09 o 
  -3   2   9       78.82       94.00      5.61 o 
  -2   2   9      227.09      240.36      6.99 o 
  -1   2   9      103.99      109.80      5.56 o 
   0   2   9        0.00        1.04      5.47 o 
   1   2   9        1.06        2.59      2.67 o 
   2   2   9      184.74      194.55      6.27 o 
   3   2   9        0.98        1.20      3.20 o 
   4   2   9        1.94        1.04      4.36 o 
   5   2   9        0.91        1.90      3.22 o 
   6   2   9        3.79        2.16      4.77 o 
  -6   3   9        9.65       -0.19      4.16 o 
  -5   3   9       34.07       -1.19      4.67 o 
  -4   3   9        1.36        0.13      1.12 o 
  -3   3   9       24.60       29.00      7.99 o 
  -2   3   9      209.92      218.65      7.37 o 
  -1   3   9       29.12       30.59      3.92 o 
   0   3   9      229.24      259.02     19.90 o 
   1   3   9       74.13       71.81      4.23 o 
   2   3   9       47.13       43.14      4.78 o 
   3   3   9       92.49       98.47      8.55 o 
   4   3   9        1.73       -0.62      2.89 o 
   5   3   9       14.20       11.20      9.73 o 
   6   3   9        1.77        0.74      3.23 o 
  -6   4   9        1.49       -0.75      5.03 o 
  -5   4   9        0.40       -0.34      6.94 o 
  -4   4   9        0.36        1.76      4.24 o 
  -3   4   9        7.75        6.90      3.45 o 
  -2   4   9      145.03      170.04      4.75 o 
  -1   4   9       67.45       72.51      3.61 o 
   0   4   9       29.85       28.77      3.01 o 
   1   4   9        5.71        6.07      3.89 o 
   2   4   9        5.55        1.37      2.77 o 
   3   4   9       31.95       30.96     11.19 o 
   4   4   9        4.28        0.09      2.67 o 
   5   4   9        0.80        0.93      3.37 o 
  -5   5   9        0.13       -0.46      5.32 o 
  -4   5   9       36.79       27.74     24.12 o 
  -3   5   9        7.55        6.44      2.63 o 
  -2   5   9        2.52        1.50      2.06 o 
  -1   5   9       49.76       54.64     15.31 o 
   0   5   9        0.03       -0.51      2.02 o 
   1   5   9        0.37        2.19      2.99 o 
   2   5   9       19.56        8.38      7.25 o 
   3   5   9        0.20       -0.11      2.57 o 
   4   5   9        7.92        1.22      2.16 o 
  -3   6   9        1.77       -0.67      5.75 o 
  -2   6   9       10.43        9.06      3.37 o 
  -1   6   9        3.47        1.73      2.83 o 
   0   6   9        2.56        3.39      3.28 o 
   1   6   9        0.06       -0.79      3.52 o 
   2   6   9        1.07        1.83      3.01 o 
  -3  -8  10        2.16        0.12      4.26 o 
  -2  -8  10        0.07       -0.15      4.18 o 
  -1  -8  10        0.15        0.05      3.65 o 
   0  -8  10        8.05       -0.02      3.73 o 
   1  -8  10       12.10        0.02      5.61 o 
  -4  -7  10        2.95        7.86      9.39 o 
  -3  -7  10        0.01       -0.10      3.63 o 
  -2  -7  10        1.02       -0.02      3.12 o 
  -1  -7  10        0.10        0.10      3.56 o 
   0  -7  10       24.93       -0.05      3.51 o 
   1  -7  10        0.60       -0.05      3.24 o 
   2  -7  10       17.09        0.19      3.77 o 
   3  -7  10        0.23       -0.67      2.78 o 
   4  -7  10        5.98        8.42      4.02 o 
  -5  -6  10        5.83        4.48      5.22 o 
  -4  -6  10        0.05        0.56      3.85 o 
  -3  -6  10        5.77       -0.02      4.67 o 
  -2  -6  10       57.07       78.88      7.07 o 
  -1  -6  10        9.41        0.07      3.05 o 
   0  -6  10        3.69        2.21      1.04 o 
   1  -6  10       71.52       84.91      2.77 o 
   2  -6  10       85.74      103.19      8.05 o 
   3  -6  10       14.67       14.57      4.62 o 
   4  -6  10        1.81        4.68      3.70 o 
   5  -6  10        6.44        7.50      4.93 o 
  -6  -5  10        3.90        5.42      7.69 o 
  -5  -5  10        1.11        0.00      1.71 o 
  -4  -5  10       49.79       69.77      3.53 o 
  -3  -5  10       18.03        1.84      5.06 o 
  -2  -5  10        1.21        0.37      0.96 o 
  -1  -5  10        4.36        4.62      1.21 o 
   0  -5  10       13.22       14.12      2.23 o 
   1  -5  10       34.09       43.98      2.10 o 
   2  -5  10       48.83       61.19      3.26 o 
   3  -5  10        0.00       -0.60      2.18 o 
   4  -5  10        3.79        1.81      2.75 o 
   5  -5  10        1.28        3.39      3.23 o 
   6  -5  10        0.11        4.91      5.72 o 
  -6  -4  10        3.73        4.13      2.00 o 
  -5  -4  10        3.71        3.34      2.21 o 
  -4  -4  10        0.02       -0.55      1.31 o 
  -3  -4  10        2.89        0.40      1.33 o 
  -2  -4  10        7.70        6.18      3.09 o 
  -1  -4  10      135.71      136.78      5.05 o 
   0  -4  10       81.57       96.25      3.81 o 
   1  -4  10       10.91       15.25      3.24 o 
   2  -4  10      262.64      313.43     15.80 o 
   3  -4  10       17.10       21.45      3.18 o 
   4  -4  10        4.72        6.02      4.54 o 
   5  -4  10       12.72        7.85     12.62 o 
   6  -4  10        1.17        0.50      4.67 o 
  -7  -3  10        0.09        0.75      2.40 o 
  -6  -3  10        1.17        1.29      2.15 o 
  -5  -3  10        0.11        0.37      1.79 o 
  -4  -3  10       12.38       10.72      2.94 o 
  -3  -3  10       62.48       68.46      3.70 o 
  -2  -3  10      200.98      240.92      8.26 o 
  -1  -3  10       15.29       19.02      2.04 o 
   0  -3  10        0.26        0.34      1.43 o 
   1  -3  10       11.07       10.37      3.33 o 
   2  -3  10        1.74        5.51      2.64 o 
   3  -3  10        7.18        8.63      2.78 o 
   4  -3  10        7.27        7.51      3.11 o 
   5  -3  10        2.10        1.18      2.73 o 
   6  -3  10       15.67        0.07      3.49 o 
  -7  -2  10        0.65        0.03      3.22 o 
  -6  -2  10        1.45        0.10      1.87 o 
  -5  -2  10        1.87        2.01      2.36 o 
  -4  -2  10       27.79       32.44      6.00 o 
  -3  -2  10       48.85       71.29      2.58 o 
  -2  -2  10       43.27       44.59      3.20 o 
  -1  -2  10       34.47       29.95      3.17 o 
   0  -2  10        1.78        2.82      1.85 o 
   1  -2  10        0.03        1.86      2.33 o 
   2  -2  10        0.27        0.07      2.09 o 
   3  -2  10      265.60      288.10     23.42 o 
   4  -2  10        9.72        8.79      3.80 o 
   5  -2  10        2.66        0.07      2.71 o 
   6  -2  10        3.24       -0.30      3.24 o 
  -7  -1  10        2.38       -0.18      3.03 o 
  -6  -1  10       44.71       50.96      3.87 o 
  -5  -1  10        3.51        3.57      1.76 o 
  -4  -1  10        2.23        3.19      1.66 o 
  -3  -1  10       35.97       46.89      5.15 o 
  -2  -1  10        2.41        3.75      2.72 o 
  -1  -1  10       83.28       92.90     14.85 o 
   0  -1  10       28.28       21.84      2.67 o 
   1  -1  10       19.70       17.59      2.75 o 
   2  -1  10       75.03       73.74      3.74 o 
   3  -1  10        8.23        8.05      3.53 o 
   4  -1  10       11.23       13.29      3.58 o 
   5  -1  10        1.75        0.01      3.53 o 
   6  -1  10        9.01        0.39      3.12 o 
  -7   0  10        1.60       -0.05      2.81 o 
  -6   0  10       29.66       -0.87      3.99 o 
  -5   0  10        3.83        1.38      1.31 o 
  -4   0  10        0.64        1.28      1.38 o 
  -3   0  10       34.02       32.31      4.78 o 
  -2   0  10       12.78       14.53      3.12 o 
  -1   0  10      263.80      259.82     25.02 o 
   0   0  10       63.14       67.47      4.66 o 
   1   0  10       57.94       59.59      4.37 o 
   2   0  10        2.95        6.50      2.71 o 
   3   0  10        1.30        2.71      3.27 o 
   4   0  10      144.62      164.80      6.91 o 
   5   0  10        2.23        0.72      2.89 o 
   6   0  10        6.97        0.13      3.21 o 
  -7   1  10        0.19        0.48      4.38 o 
  -6   1  10        0.87        0.53      6.41 o 
  -5   1  10       28.60        0.70      3.92 o 
  -4   1  10        2.69        2.38      2.87 o 
  -3   1  10        7.48        6.05      3.15 o 
  -2   1  10      242.24      254.35     23.11 o 
  -1   1  10       73.04       77.79      5.14 o 
   0   1  10      232.69      242.87     15.47 o 
   1   1  10       99.76      107.34      4.63 o 
   2   1  10        0.01       -0.75      3.78 o 
   3   1  10        7.18        8.87      3.27 o 
   4   1  10       62.48       72.52      4.93 o 
   5   1  10        1.60        0.67      3.85 o 
   6   1  10        3.01       -1.22      5.54 o 
  -6   2  10        0.88       -0.31      4.18 o 
  -5   2  10       13.41       -0.07      5.37 o 
  -4   2  10       48.67       55.01      6.49 o 
  -3   2  10       22.97       10.12     12.90 o 
  -2   2  10       98.67      104.29      6.41 o 
  -1   2  10        7.28        9.35      3.38 o 
   0   2  10       92.04       87.67      5.66 o 
   1   2  10       31.65       28.60      9.16 o 
   2   2  10      105.67      111.83      6.10 o 
   3   2  10       34.86       18.12     16.95 o 
   4   2  10        0.31        0.75      3.69 o 
   5   2  10        5.72        3.46      4.23 o 
   6   2  10        0.61        1.30      3.87 o 
  -6   3  10        8.76        0.41      4.77 o 
  -5   3  10        7.99       -0.68      4.84 o 
  -4   3  10        2.42        0.18      2.74 o 
  -3   3  10        4.28        1.65      1.74 o 
  -2   3  10       34.61       28.76     25.68 o 
  -1   3  10       24.15       28.30      4.99 o 
   0   3  10      248.47      276.43     12.20 o 
   1   3  10       35.27       20.67     15.64 o 
   2   3  10       13.90        6.30      8.04 o 
   3   3  10       12.27        5.86      7.12 o 
   4   3  10        0.20        1.29      2.67 o 
   5   3  10        2.32       -0.91      5.53 o 
  -5   4  10        5.82       12.70      7.28 o 
  -4   4  10        3.40        2.94      3.78 o 
  -3   4  10        0.20       -0.38      2.18 o 
  -2   4  10       46.72       61.00      4.06 o 
  -1   4  10       43.96       42.53     12.62 o 
   0   4  10       11.65        3.76      3.33 o 
   1   4  10        2.68        0.65      3.29 o 
   2   4  10        0.27       -0.46      2.68 o 
   3   4  10        8.35        5.35      4.00 o 
   4   4  10       11.97        4.62      4.60 o 
  -4   5  10       11.02        8.26      8.52 o 
  -3   5  10        7.79        7.97      6.87 o 
  -2   5  10        1.71        1.62      2.39 o 
  -1   5  10        1.61        2.16      2.46 o 
   0   5  10        1.90        1.22      2.60 o 
   1   5  10       10.93        9.31      4.65 o 
   2   5  10        0.09       -0.80      3.19 o 
   3   5  10       28.39       24.32     10.84 o 
  -2   6  10        0.03        1.25      3.62 o 
  -1   6  10        2.04        2.48      3.66 o 
   0   6  10        5.71        4.31      2.54 o 
  -2  -8  11        3.33       -0.17      4.43 o 
  -1  -8  11        3.17        0.07      4.14 o 
   0  -8  11        0.92        0.27      4.60 o 
   1  -8  11        0.87       -0.10      4.09 o 
  -3  -7  11        2.84        0.02      3.46 o 
  -2  -7  11        9.62        0.00      3.07 o 
  -1  -7  11        4.71        0.12      3.87 o 
   0  -7  11        6.61        0.02      3.22 o 
   1  -7  11        4.01       -0.12      3.75 o 
   2  -7  11        2.85       -0.17      6.17 o 
  -5  -6  11        0.29        0.41      4.26 o 
  -4  -6  11        9.37        0.07      5.27 o 
  -3  -6  11        1.14        0.05      3.29 o 
  -2  -6  11        8.68        0.00      2.61 o 
  -1  -6  11       10.13       -0.05      4.98 o 
   0  -6  11        1.51        0.54      0.82 o 
   1  -6  11       49.27       53.43      2.30 o 
   2  -6  11        0.38        0.73      1.31 o 
   3  -6  11        2.34        4.54      2.24 o 
   4  -6  11       54.69       83.51      6.30 o 
  -5  -5  11        8.07        0.94      3.97 o 
  -4  -5  11       12.76        5.92      4.57 o 
  -3  -5  11        0.59       -0.09      1.28 o 
  -2  -5  11       18.32        0.06      1.62 o 
  -1  -5  11        0.55        0.76      1.30 o 
   0  -5  11        0.02        0.03      0.83 o 
   1  -5  11       17.20       24.11      2.64 o 
   2  -5  11       23.72       32.51      4.10 o 
   3  -5  11        2.36        1.04      2.52 o 
   4  -5  11       39.34       37.97      5.83 o 
   5  -5  11        4.46        4.16      6.87 o 
  -6  -4  11       21.49       19.43      8.17 o 
  -5  -4  11        3.09        4.23      2.18 o 
  -4  -4  11        8.35        3.34      5.55 o 
  -3  -4  11        1.44       -0.17      1.38 o 
  -2  -4  11        0.98        1.64      1.38 o 
  -1  -4  11       21.85       27.05      2.11 o 
   0  -4  11      100.15      112.57      3.12 o 
   1  -4  11        9.97       14.30      2.66 o 
   2  -4  11       29.08       32.56      4.58 o 
   3  -4  11        7.44        8.48      2.74 o 
   4  -4  11       10.11       11.80      3.93 o 
   5  -4  11       14.62       11.32     11.76 o 
  -6  -3  11       12.45        8.48      3.70 o 
  -5  -3  11        0.59       -1.42      2.51 o 
  -4  -3  11       30.95       40.16      3.09 o 
  -3  -3  11       32.81       42.10      2.68 o 
  -2  -3  11       12.32       10.06      3.58 o 
  -1  -3  11       22.39       29.05      2.95 o 
   0  -3  11       33.82       35.44      3.91 o 
   1  -3  11       12.43       10.41      2.37 o 
   2  -3  11        4.26        4.50      2.92 o 
   3  -3  11        3.59        3.83      4.41 o 
   4  -3  11       14.61       11.17     10.61 o 
   5  -3  11       15.52        2.52      3.07 o 
   6  -3  11        1.81        0.28      3.85 o 
  -6  -2  11        0.19        0.08      1.80 o 
  -5  -2  11       16.22       19.01      2.77 o 
  -4  -2  11      145.33      163.35      7.46 o 
  -3  -2  11        3.61        4.73      1.90 o 
  -2  -2  11        0.02       -0.44      2.06 o 
  -1  -2  11       13.95       18.71      3.22 o 
   0  -2  11       18.86       22.79      3.22 o 
   1  -2  11        5.93        5.28      2.82 o 
   2  -2  11       16.44       15.51      3.58 o 
   3  -2  11        1.40        1.38      2.68 o 
   4  -2  11       11.64        7.22      9.11 o 
   5  -2  11       22.13        7.33     15.59 o 
   6  -2  11        7.31        0.25      3.14 o 
  -6  -1  11        5.34       -0.31      3.46 o 
  -5  -1  11        0.39        0.54      2.32 o 
  -4  -1  11       34.03       39.63      3.04 o 
  -3  -1  11       25.60       29.32      4.00 o 
  -2  -1  11       47.11       58.69      4.37 o 
  -1  -1  11       79.75       77.18      5.72 o 
   0  -1  11        7.15        7.63      3.11 o 
   1  -1  11      101.61       97.37      4.87 o 
   2  -1  11       53.54       56.56      3.89 o 
   3  -1  11       31.22       32.40      4.82 o 
   4  -1  11        1.89        1.82      2.78 o 
   5  -1  11        0.56        1.91      2.96 o 
   6  -1  11        6.13        3.27      5.50 o 
  -6   0  11        2.33        0.15      3.53 o 
  -5   0  11        0.12       -0.51      2.06 o 
  -4   0  11       33.75       36.77     11.25 o 
  -3   0  11      124.90      142.11      5.17 o 
  -2   0  11        0.40        0.56      3.03 o 
  -1   0  11        0.77        1.07      2.99 o 
   0   0  11       54.89       64.19      4.72 o 
   1   0  11       66.24       79.03      4.98 o 
   2   0  11       40.95       41.32      4.83 o 
   3   0  11        2.20        0.31      2.64 o 
   4   0  11        0.51        0.41      3.30 o 
   5   0  11       12.53        6.69      9.60 o 
   6   0  11        9.61        4.80      7.68 o 
  -6   1  11        7.42       -1.77      4.86 o 
  -5   1  11        1.66        0.12      3.89 o 
  -4   1  11        0.97        0.19      2.37 o 
  -3   1  11       65.88       74.22      4.80 o 
  -2   1  11       87.66       98.79      7.09 o 
  -1   1  11        1.64        4.50      3.79 o 
   0   1  11      160.79      148.02     18.17 o 
   1   1  11       43.44       46.19      4.98 o 
   2   1  11       22.18       24.98      4.54 o 
   3   1  11       60.23       59.76      4.63 o 
   4   1  11       32.16       24.16     20.80 o 
   5   1  11        0.21        0.41      3.26 o 
  -6   2  11        0.22       -0.70      8.47 o 
  -5   2  11        9.49        0.27      4.55 o 
  -4   2  11       34.63        0.59      3.86 o 
  -3   2  11       10.65       -0.18      2.73 o 
  -2   2  11        7.65        0.63      4.56 o 
  -1   2  11       67.85       83.71      5.06 o 
   0   2  11        1.86        1.37      3.07 o 
   1   2  11       15.43        4.73      7.33 o 
   2   2  11      106.27      124.19      6.56 o 
   3   2  11       21.46       22.99      5.13 o 
   4   2  11        0.01       -0.75      3.37 o 
   5   2  11        1.71        2.25      3.81 o 
  -5   3  11        1.07       -0.10      6.94 o 
  -4   3  11       33.99       38.33     29.00 o 
  -3   3  11       12.58        0.26      1.63 o 
  -2   3  11        1.52        0.39      3.42 o 
  -1   3  11       13.40        0.32      2.44 o 
   0   3  11        0.63       -0.20      2.92 o 
   1   3  11        8.13        1.95      3.21 o 
   2   3  11        3.73        1.30      3.37 o 
   3   3  11        5.17        4.21      4.33 o 
   4   3  11        4.95        3.26      4.65 o 
  -4   4  11        0.00       -0.21      3.48 o 
  -3   4  11        3.85        2.66      2.41 o 
  -2   4  11       10.03        8.11      3.29 o 
  -1   4  11       10.57        8.34      3.54 o 
   0   4  11        0.22        0.13      4.80 o 
   1   4  11        2.02        1.10      3.10 o 
   2   4  11        3.99        2.63      3.32 o 
   3   4  11        9.23       15.78      5.04 o 
  -2   5  11        0.05        1.48      3.40 o 
  -1   5  11        0.98        2.25      3.48 o 
   0   5  11        0.43        0.73      2.52 o 
   1   5  11        0.39       -0.21      2.53 o 
  -2  -7  12        1.10        0.07      6.31 o 
  -1  -7  12        3.42       -0.05      6.12 o 
   0  -7  12       24.09       -0.10      6.39 o 
   1  -7  12        0.11       -0.02      3.51 o 
   2  -7  12        0.54       -0.12      4.11 o 
  -4  -6  12        0.64       -0.10      3.63 o 
  -3  -6  12        2.90        0.05      3.34 o 
  -2  -6  12       31.94       -0.10      6.03 o 
  -1  -6  12       15.12       -0.07      5.61 o 
   0  -6  12        5.59       -0.10      5.83 o 
   1  -6  12       22.51       10.63     11.69 o 
   2  -6  12        1.48        1.72      2.18 o 
   3  -6  12        1.48        1.46      2.12 o 
   4  -6  12        1.80        5.43      4.56 o 
  -5  -5  12        0.10       -0.02      2.98 o 
  -4  -5  12       12.78        0.68      6.02 o 
  -3  -5  12        0.57       -0.45      2.36 o 
  -2  -5  12        6.29        1.41      1.76 o 
  -1  -5  12        0.62        1.09      1.77 o 
   0  -5  12        0.37        1.66      2.21 o 
   1  -5  12        8.87        4.93      5.30 o 
   2  -5  12       23.15       26.63      3.26 o 
   3  -5  12       14.62       17.81      3.11 o 
   4  -5  12        0.68        1.80      3.20 o 
  -5  -4  12       24.93       23.83     13.68 o 
  -4  -4  12       22.21       27.18     16.41 o 
  -3  -4  12        4.61        3.91      5.61 o 
  -2  -4  12        1.61        0.72      2.19 o 
  -1  -4  12        6.16        4.05      6.25 o 
   0  -4  12        6.99        3.64      4.02 o 
   1  -4  12        2.88        3.14      2.18 o 
   2  -4  12       70.28       88.26      3.89 o 
   3  -4  12        8.35        9.68      3.68 o 
   4  -4  12        1.93        1.66      3.09 o 
   5  -4  12        3.71        3.30      4.21 o 
  -6  -3  12        2.81        3.34      2.85 o 
  -5  -3  12        0.19        0.70      2.32 o 
  -4  -3  12        9.92        5.90      2.68 o 
  -3  -3  12        0.48        1.12      1.91 o 
  -2  -3  12      128.41      162.29      5.21 o 
  -1  -3  12        7.60        5.06      2.53 o 
   0  -3  12        2.95        3.43      2.54 o 
   1  -3  12        3.09        3.14      2.37 o 
   2  -3  12        4.62        4.34      2.70 o 
   3  -3  12        0.82       -1.67      2.43 o 
   4  -3  12        0.00        2.56      3.41 o 
   5  -3  12        5.52        3.70      4.58 o 
  -6  -2  12        0.83        0.10      3.46 o 
  -5  -2  12        0.01        0.43      2.54 o 
  -4  -2  12        5.31        5.62      2.56 o 
  -3  -2  12        0.35       -1.23      2.10 o 
  -2  -2  12       23.89       27.45      3.65 o 
  -1  -2  12       69.35       77.19      3.74 o 
   0  -2  12       12.08       10.70      3.23 o 
   1  -2  12       12.52        9.66      2.95 o 
   2  -2  12        0.84        3.59      3.36 o 
   3  -2  12       40.44       53.31      6.73 o 
   4  -2  12       24.84        0.34      3.46 o 
   5  -2  12        1.48        0.73      3.30 o 
  -6  -1  12        7.78        0.00      3.02 o 
  -5  -1  12        8.19        2.73      2.77 o 
  -4  -1  12       16.61       17.65      2.44 o 
  -3  -1  12       32.67       38.33      4.70 o 
  -2  -1  12       45.48       58.78      6.02 o 
  -1  -1  12      102.49      122.21      8.00 o 
   0  -1  12       37.86       36.55      4.08 o 
   1  -1  12        0.06        0.36      2.51 o 
   2  -1  12       15.51       18.85      3.68 o 
   3  -1  12        2.31        3.28      4.91 o 
   4  -1  12        1.40        0.12      3.39 o 
   5  -1  12        1.56        0.72      3.48 o 
  -6   0  12        3.60        0.44      4.64 o 
  -5   0  12       18.27       -0.53      4.31 o 
  -4   0  12        2.74        2.52      1.77 o 
  -3   0  12       39.74       46.60      4.42 o 
  -2   0  12       31.07       14.87     13.36 o 
  -1   0  12       13.57       14.05      5.50 o 
   0   0  12      131.88      149.67      8.68 o 
   1   0  12        4.19        2.17      2.99 o 
   2   0  12      101.21      102.40      5.03 o 
   3   0  12        1.93        1.00      2.87 o 
   4   0  12        3.14        2.47      3.38 o 
   5   0  12        3.32        3.69      6.09 o 
  -5   1  12        1.00       -0.15      4.04 o 
  -4   1  12        1.02       -0.02      3.15 o 
  -3   1  12        1.25       -0.67      2.86 o 
  -2   1  12       22.86        0.65      3.57 o 
  -1   1  12       25.12        0.02      2.56 o 
   0   1  12        2.47        0.82      2.25 o 
   1   1  12        0.00       -0.09      1.98 o 
   2   1  12       11.53        7.68      8.16 o 
   3   1  12        1.25       -0.16      3.40 o 
   4   1  12        9.46        4.07      5.33 o 
  -5   2  12        0.94       -0.29      4.79 o 
  -4   2  12       11.01        0.22      3.70 o 
  -3   2  12        0.21        1.00      3.14 o 
  -2   2  12       62.17       58.36     39.41 o 
  -1   2  12        0.25        0.16      2.49 o 
   0   2  12       12.44        5.76      9.82 o 
   1   2  12        2.70        0.77      3.39 o 
   2   2  12        1.80        0.53      2.90 o 
   3   2  12        0.20       -0.50      2.36 o 
   4   2  12        0.01       -1.00      6.04 o 
  -4   3  12        0.33        0.01      4.36 o 
  -3   3  12        0.32       -0.28      1.75 o 
  -2   3  12        3.20        0.52      2.76 o 
  -1   3  12        1.46        0.08      4.28 o 
   0   3  12        9.75        0.05      2.54 o 
   1   3  12        6.57        3.22      3.82 o 
   2   3  12       13.97        5.20      5.07 o 
   3   3  12        0.87        5.54      4.35 o 
  -3   4  12        9.02        3.95      6.86 o 
  -2   4  12        6.09        5.25      3.82 o 
  -1   4  12        0.34       -0.83      2.67 o 
   0   4  12        0.46        1.36      3.59 o 
   1   4  12        0.73        0.27      3.49 o 
   2   4  12        2.81       -0.61      5.25 o 
   0  -7  13        6.41        0.02      6.24 o 
  -3  -6  13        9.76        0.80      7.52 o 
  -2  -6  13        9.90       -0.17      4.06 o 
  -1  -6  13        1.85        0.22      4.14 o 
   0  -6  13        1.35       -0.02      3.36 o 
   2  -6  13        6.78        2.34      3.42 o 
  -4  -5  13       16.00       -0.51      4.16 o 
  -3  -5  13       28.74        0.53      6.56 o 
  -2  -5  13        2.96        1.99      2.08 o 
  -1  -5  13        1.30        0.40      1.87 o 
   0  -5  13        0.01        0.46      1.76 o 
   1  -5  13        0.62        0.75      2.31 o 
   2  -5  13        1.27        1.20      2.48 o 
   3  -5  13        2.02        4.84      2.80 o 
  -4  -4  13        0.19        0.15      3.16 o 
  -3  -4  13        0.13        2.04      2.36 o 
  -2  -4  13       14.16        7.91      6.71 o 
  -1  -4  13        2.18        3.68      6.26 o 
   0  -4  13       21.25       10.99     11.60 o 
   1  -4  13        0.11        0.25      1.62 o 
   2  -4  13        6.24       10.49      2.97 o 
   3  -4  13        0.79        0.00      3.21 o 
   4  -4  13        7.10        8.43     11.10 o 
  -5  -3  13        8.10        2.30      3.30 o 
  -4  -3  13        1.84        0.11      3.18 o 
  -3  -3  13        0.22       -0.47      1.93 o 
  -2  -3  13       20.68       18.57      4.84 o 
  -1  -3  13        5.64        5.40      3.11 o 
   0  -3  13        0.01       -1.87      2.80 o 
   1  -3  13       59.24       69.45      6.02 o 
   2  -3  13       11.96        3.77      4.74 o 
   3  -3  13        0.59       -1.15      2.36 o 
   4  -3  13        0.13       -0.32      3.23 o 
  -5  -2  13        0.16       -0.89      2.23 o 
  -4  -2  13       23.96       21.03      6.40 o 
  -3  -2  13       23.25       22.36      2.81 o 
  -2  -2  13       13.12       13.51      3.71 o 
  -1  -2  13        6.13        3.69      2.70 o 
   0  -2  13       35.12       38.79      3.64 o 
   1  -2  13       27.58       26.36      4.25 o 
   2  -2  13        0.03       -0.69      2.61 o 
   3  -2  13        4.92        3.42      4.22 o 
   4  -2  13       11.90        4.51      7.51 o 
  -5  -1  13        0.10        0.22      3.82 o 
  -4  -1  13        1.38        2.16      2.27 o 
  -3  -1  13       32.82       43.71      5.17 o 
  -2  -1  13        5.92        9.14      4.16 o 
  -1  -1  13       25.61       25.87      4.35 o 
   0  -1  13        2.37        1.97      2.65 o 
   1  -1  13       16.66       22.43      5.24 o 
   2  -1  13       95.81      118.13      7.37 o 
   3  -1  13        2.24        2.68      3.64 o 
   4  -1  13        1.68        1.39      3.16 o 
  -5   0  13        2.02        0.24      6.65 o 
  -4   0  13        0.07       -0.40      1.93 o 
  -3   0  13        2.86        4.06      3.88 o 
  -2   0  13       19.68        0.11      3.47 o 
  -1   0  13       34.92       44.03      4.37 o 
   0   0  13       10.85        5.49      8.31 o 
   1   0  13        4.68        1.10      2.30 o 
   2   0  13        0.03        0.12      2.87 o 
   3   0  13        3.78        2.90      4.09 o 
   4   0  13        0.68       -1.17      3.69 o 
  -4   1  13        0.06       -1.24      5.40 o 
  -3   1  13       20.74        0.05      3.39 o 
  -2   1  13       10.84        0.58      4.86 o 
  -1   1  13       14.63        4.53      8.70 o 
   0   1  13        9.20        3.63      5.47 o 
   1   1  13        9.83        3.91      6.17 o 
   2   1  13        0.74        1.00      2.96 o 
   3   1  13        1.08        0.03      3.89 o 
  -4   2  13        0.09        0.23      5.28 o 
  -3   2  13        2.05       -0.51      4.17 o 
  -2   2  13        0.06        0.73      3.85 o 
  -1   2  13        0.04        1.06      3.72 o 
   0   2  13        0.11        0.67      2.62 o 
   1   2  13        0.01       -0.65      2.90 o 
   2   2  13        7.55        3.68      5.15 o 
   3   2  13        0.07        0.45      3.11 o 
  -2   3  13        0.00        0.69      3.70 o 
  -1   3  13        0.17        0.78      3.49 o 
   0   3  13        9.04        6.27      6.92 o 
   1   3  13        0.05       -0.23      5.04 o 
   0  -6  14        1.97       -0.10      4.21 o 
  -2  -5  14        6.04       -0.02      3.07 o 
  -1  -5  14        1.61        0.51      1.93 o 
   0  -5  14        5.23        2.00      2.70 o 
   1  -5  14        0.51        0.76      1.87 o 
   2  -5  14        0.00       -0.31      1.95 o 
  -3  -4  14        3.80        1.70      2.02 o 
  -2  -4  14        6.06        1.63      2.61 o 
  -1  -4  14        9.67        7.54      7.23 o 
   0  -4  14        6.86        3.28      6.02 o 
   1  -4  14        0.43        1.21      2.54 o 
   2  -4  14        1.90        0.56      2.52 o 
   3  -4  14        8.77        4.09      4.62 o 
  -4  -3  14        0.29        0.65      4.05 o 
  -3  -3  14        1.12        4.80      3.19 o 
  -2  -3  14       10.23        3.19      3.66 o 
  -1  -3  14        0.06        1.45      3.79 o 
   0  -3  14       14.88       15.96      3.41 o 
   1  -3  14        0.60        0.70      3.13 o 
   2  -3  14        2.17        1.94      2.95 o 
   3  -3  14        1.78        0.37      3.42 o 
  -4  -2  14        5.88        1.72      4.58 o 
  -3  -2  14       14.78       10.05      7.75 o 
  -2  -2  14       21.92       28.22      4.77 o 
  -1  -2  14       18.79       24.36      5.88 o 
   0  -2  14       14.40       26.91      4.52 o 
   1  -2  14       16.42       21.01      4.82 o 
   2  -2  14        0.96        5.56      3.71 o 
   3  -2  14        0.01        2.34      3.82 o 
  -4  -1  14        4.65        6.61      2.86 o 
  -3  -1  14        1.01       -0.33      4.34 o 
  -2  -1  14        3.53        1.09      3.21 o 
  -1  -1  14        1.04        4.93      3.34 o 
   0  -1  14        1.60        3.46      5.23 o 
   1  -1  14        7.84        8.69      3.75 o 
   2  -1  14        0.06       -1.34      3.30 o 
   3  -1  14        1.16        0.58      4.06 o 
  -4   0  14        0.18       -0.04      2.03 o 
  -3   0  14        1.14       -2.55      3.40 o 
  -2   0  14        4.13        6.30      5.74 o 
  -1   0  14        4.96        2.19      4.41 o 
   0   0  14        1.88        0.65      2.64 o 
   1   0  14        9.06        4.77      5.03 o 
   2   0  14        1.19        0.35      2.86 o 
   3   0  14        1.65        2.13      3.85 o 
  -3   1  14        5.25        0.61      3.58 o 
  -2   1  14        2.98       -0.46      3.20 o 
  -1   1  14        0.04       -0.50      4.25 o 
   0   1  14        5.59        3.32      4.80 o 
   1   1  14        4.35        0.71      2.64 o 
   2   1  14        0.32        0.65      2.80 o 
  -2   2  14        4.52        0.86      3.79 o 
  -1   2  14        0.59       -0.40      4.10 o 
   0   2  14        5.76        3.11      5.07 o 
   1   2  14        0.03       -0.61      3.03 o 
  -1  -4  15        1.47        1.52      3.09 o 
   0  -4  15        4.93        6.67      3.69 o 
   1  -4  15        1.75        4.26      3.00 o 
  -2  -3  15        0.00        1.90      3.05 o 
  -1  -3  15        0.07        0.64      2.69 o 
   0  -3  15        1.98        4.44      3.93 o 
   1  -3  15        6.81        7.87      4.25 o 
  -2  -2  15        0.88        0.75      5.01 o 
  -1  -2  15        0.17        2.59      3.91 o 
   0  -2  15        2.96        8.46      4.58 o 
   1  -2  15        0.58        2.99      3.26 o 
   2  -2  15        0.48       -3.14      8.95 o 
  -2  -1  15        1.60        2.93      3.63 o 
  -1  -1  15        0.00        0.87      7.40 o 
   0  -1  15        2.70        7.40      3.95 o 
   1  -1  15        6.58       14.45      4.57 o 
  -1   0  15        0.00       -1.09      5.18 o 
   0   0  15        4.80        1.24      3.23 o 
   1   0  15       10.73        3.03      5.83 o 
                                                 
